# Supplementary material for: Seven new species of Selaginella subg. Stachygynandrum (Selaginellaceae) from Brazil and new synonyms for the genus
Source: PhytoKeys. 2015 Jun 16;(50):61–99. doi: 10.3897/phytokeys.50.4873 (PMC4489085; doi:10.3897/phytokeys.50.4873)
Supplement: XML Treatment for Selaginella alstonii [file phytokeys.50.4873-treatment1.xml]

<!DOCTYPE tp:taxon-treatment
  PUBLIC "-//TaxonX//DTD Taxonomic Treatment Publishing DTD v0 20100105//EN" "tax-treatment-NSO.dtd">
<tp:taxon-treatment xmlns:tp="http://www.plazi.org/taxpub"><tp:treatment-meta><kwd-group><label>Taxon classification</label><kwd><named-content content-type="kingdom">Plantae</named-content></kwd><kwd><named-content content-type="order">Selaginellales</named-content></kwd><kwd><named-content content-type="family">Selaginellaceae</named-content></kwd></kwd-group><mixed-citation publication-type="journal"><person-group><name><surname>Valdespino</surname><given-names>Iván A.</given-names></name><name><surname>Heringer</surname><given-names>Gustavo</given-names></name><name><surname>Salino</surname><given-names>Alexandre</given-names></name><name><surname>Góes-Neto</surname><given-names>Luiz A. de Araújo</given-names></name><name><surname>Ceballos</surname><given-names>Jorge</given-names></name></person-group><article-title>Seven new species of <tp:taxon-name><tp:taxon-name-part taxon-name-part-type="genus">Selaginella</tp:taxon-name-part> <tp:taxon-name-part taxon-name-part-type="infraspecific-rank">subg.</tp:taxon-name-part> <tp:taxon-name-part taxon-name-part-type="subgenus">Stachygynandrum</tp:taxon-name-part></tp:taxon-name> (<tp:taxon-name><tp:taxon-name-part taxon-name-part-type="family">Selaginellaceae</tp:taxon-name-part></tp:taxon-name>) from Brazil and new synonyms for the genus</article-title><source>PhytoKeys</source><day>16</day><month>6</month><year>2015</year><volume>2015</volume><issue>50</issue><fpage>61</fpage><lpage>99</lpage><pub-id pub-id-type="doi">10.3897/phytokeys.50.4873</pub-id></mixed-citation></tp:treatment-meta><tp:nomenclature><tp:taxon-name>
                        <tp:taxon-name-part taxon-name-part-type="genus">Selaginella</tp:taxon-name-part>
                        <tp:taxon-name-part taxon-name-part-type="species">alstonii</tp:taxon-name-part>
                        <object-id xmlns:xlink="http://www.w3.org/1999/xlink" content-type="ipni" xlink:type="simple">urn:lsid:ipni.org:names:77147598-1</object-id>
                    </tp:taxon-name><tp:taxon-authority>G. Heringer, Salino &amp; Valdespino</tp:taxon-authority><tp:taxon-status xmlns:xlink="http://www.w3.org/1999/xlink" xlink:type="simple">sp. nov.</tp:taxon-status><xref ref-type="fig" rid="F1">Figures 1</xref><xref ref-type="fig" rid="F2">, 2</xref></tp:nomenclature><tp:treatment-sec sec-type="Diagnosis"><title>Diagnosis.</title><p><italic><tp:taxon-name><tp:taxon-name-part taxon-name-part-type="genus">Selaginella</tp:taxon-name-part> <tp:taxon-name-part taxon-name-part-type="species">alstonii</tp:taxon-name-part></tp:taxon-name></italic> resembles <italic><tp:taxon-name><tp:taxon-name-part taxon-name-part-type="genus">Selaginella</tp:taxon-name-part> <tp:taxon-name-part taxon-name-part-type="species">acanthostachys</tp:taxon-name-part></tp:taxon-name></italic> Baker, from which it differs by having the upper surfaces of the lateral leaves glabrous (vs. hairy near basiscopic margins), median leaves acuminate to short-aristate (vs. long-aristate) with each acumen (arista) ¼ or less the lamina length (vs. arista ⅓–½), with the outer and inner hyaline margins about the same width (vs. outer margin almost twice as wide as the inner one), and non stoloniferous stems (vs. stoloniferous).</p></tp:treatment-sec><tp:treatment-sec sec-type="Type"><title>Type.</title><p><bold>BRAZIL</bold>. Minas Gerais: Santo Antônio do Itambé, Parque Estadual do Pico do Itambé, <named-content xmlns:xlink="http://www.w3.org/1999/xlink" content-type="dwc:verbatimCoordinates" xlink:type="simple">18°23'50,4"S, 43°19'55,5"W</named-content>, 1676 m, 5 Oct 2006, <italic>T.E. Almeida et al. 533</italic> (holotype: BHCB!; isotype: PMA!).</p></tp:treatment-sec><tp:treatment-sec sec-type="Description"><title>Description.</title><p><italic>Plants</italic> epipetric. <italic>Stems</italic> prostrate to ascending, greenish to stramineous, to 10 cm long, 0.3–0.6 mm diam., exarticulate, not flagelliform or stoloniferous, 2- or 3-branched. <italic>Rhizophores</italic> ventral, borne on the proximal ⅔ of stems, filiform, 0.1–0.2 mm diam. <italic>Leaves</italic> heteromorphic throughout, chartaceous, both surfaces glabrous, upper surfaces green, lower surfaces silvery green. <italic>Lateral leaves</italic> distant, spreading to slightly ascending, oblong to oblong-lanceolate, 1.1–2.0 × 0.4–1.0 mm; bases rounded, acroscopic bases overlapping stems, basiscopic bases free from stems; acroscopic margins on upper surfaces hyaline along proximal ½–¾ in a band 1 or 2 cells wide, the cells elongate and papillate parallel to margins, papillae in 1 row over each cell lumen, otherwise greenish distally with rounded to quadrangular, sinuate-walled cells, on lower surfaces hyaline in a band 2–5 cells wide, the cells elongate and papillate parallel to margins, papillae in 1 row over each cell lumen, short-ciliate along proximal ⅓–½, otherwise serrate distally, basiscopic margins greenish on upper surfaces with rounded to quadrangular, sinuate-walled cells and on lower surfaces with elongate, sinuate-walled cells, entire along proximal ¾ and serrulate on distal ¼; apices acute to slightly cuspidate, each cusp 0.02–0.03 mm, tipped by 1–3 teeth; upper surfaces comprising rounded to quadrangular, sinuate-walled cells, without idioblasts or stomata, lower surfaces comprising elongate, sinuate-walled cells, with some obscure, papillate idioblasts and stomata along central portion of midribs and along basiscopic margins. <italic>Median leaves</italic> distant to slightly imbricate near the branch tips, ascending, elliptic to elliptic-lanceolate or ovate-elliptic, 0.7–1.4 × 0.4–0.7 mm; bases oblique; margins hyaline in a band 2–5 cells wide, the cells elongate and papillate parallel to margins, papillae in 1 row over each cell lumen, inner margins serrate to short-ciliate, outer margins entire along proximal ½, otherwise serrate to short-ciliate distally; apices acuminate to short-aristate, each acumen (arista) 0.15–0.2 mm, entire or obscurely tipped by 1–3 teeth; both surfaces without conspicuous idioblasts, upper surfaces comprising quadrangular to rounded, sinuate-walled cells, some of these covered by 10–20 papillae, with stomata along midribs on distal half and submarginal and marginal along proximal half of outer margins, lower surfaces comprising elongate, sinuate-walled cells, without stomata. <italic>Axillary leaves</italic> similar to lateral leaves but with both margins ciliate along proximal ¼, otherwise short-ciliate to serrate distally. <italic>Strobili</italic> terminal on branch tips, compact, quadrangular, 1.5–4.0 mm. <italic>Sporophylls</italic> monomorphic, without a laminar flap, ovate to ovate-lanceolate, 0.7–1.1 × 0.4–0.6 mm, each with a dentate (teeth often caducous) keel along distal ½ of the midribs; bases rounded; margins narrowly hyaline, serrate; apices acute, entire or obscurely tipped by 1–3 teeth; <italic>dorsal sporophylls</italic> with upper surfaces green and cells as in median leaves, except for the half that overlaps the ventral sporophylls, there hyaline with elongate, sinuate-walled cells, lower surfaces silvery green and comprising elongate, sinuate-walled cells; <italic>ventral sporophylls</italic> with both surfaces hyaline to faintly greenish hyaline, comprising elongate, sinuate-walled cells. <italic>Megasporangia</italic> in proximal portion in 2 ventral rows; <italic>megaspores</italic> cream, with a cristate equatorial flange, rugulate on proximal faces, reticulate with low, cristate ridges on distal faces, with areolate-perforate microstructure on both faces, 250–300 μm diam. <italic>Microsporangia</italic> in 2 dorsal rows and, in distal portion, also in 2 ventral rows; <italic>microspores</italic> orange, psilate marginally and verrucate-rugulate towards the center with psilate microstructure on proximal faces, clavate (Fig. <xref ref-type="fig" rid="F2">2G, H</xref>) or echinulate to baculate (if apices of projected elements broken off, Fig. <xref ref-type="fig" rid="F2">2F, H</xref>) with striate to striate-reticulate microstructure on distal faces, 27–33 μm diam.</p></tp:treatment-sec><tp:treatment-sec sec-type="Habitat and distribution"><title>Habitat and distribution.</title><p><italic><tp:taxon-name><tp:taxon-name-part taxon-name-part-type="genus">Selaginella</tp:taxon-name-part> <tp:taxon-name-part taxon-name-part-type="species">alstonii</tp:taxon-name-part></tp:taxon-name></italic> is epipetric on rocky caves in Campos Rupestres vegetation; the type and paratype were collected at an elevation range of 1676–1810 m. The species is known only from Parque Estadual do Pico do Itambé in Serra do Espinhaço, Minas Gerais, Brazil, where it may be a local endemic.</p></tp:treatment-sec><tp:treatment-sec sec-type="Etymology"><title>Etymology.</title><p><italic><tp:taxon-name><tp:taxon-name-part taxon-name-part-type="genus">Selaginella</tp:taxon-name-part> <tp:taxon-name-part taxon-name-part-type="species">alstonii</tp:taxon-name-part></tp:taxon-name></italic> is named for Arthur Hugh Garfit Alston (1902–1958), a British pteridologist and one of the world’s authorities on the genus <italic><tp:taxon-name><tp:taxon-name-part taxon-name-part-type="genus">Selaginella</tp:taxon-name-part></tp:taxon-name></italic>.</p></tp:treatment-sec><tp:treatment-sec sec-type="Conservation status"><title>Conservation status.</title><p>There is limited information on the conservation status and range distribution of <italic><tp:taxon-name><tp:taxon-name-part taxon-name-part-type="genus">Selaginella</tp:taxon-name-part> <tp:taxon-name-part taxon-name-part-type="species">alstonii</tp:taxon-name-part></tp:taxon-name></italic>. Nevertheless, given that the localities where this species is presently known are located within the Espinhaço Mountain Range, a habitat threatened by human activities (<xref ref-type="bibr" rid="B20">Rapini et al 2008</xref>), we tentatively consider it vulnerable (VU) according to <xref ref-type="bibr" rid="B10">IUCN (2012)</xref> categories and criteria.</p></tp:treatment-sec><tp:treatment-sec sec-type="Additional specimen examined (paratype)"><title>Additional specimen examined (paratype).</title><p><bold>BRAZIL</bold>. <bold>Minas Gerais</bold>: Santo Antônio do Itambé, Parque Estadual do Pico do Itambé, <named-content xmlns:xlink="http://www.w3.org/1999/xlink" content-type="dwc:verbatimCoordinates" xlink:type="simple">18°23'50,4"S, 43°19'55,5"W</named-content>, 1810 m, 5 Oct 2006, <italic>Almeida et al. 535</italic> (BHCB).</p></tp:treatment-sec><tp:treatment-sec sec-type="Discussion"><title>Discussion.</title><p><italic><tp:taxon-name><tp:taxon-name-part taxon-name-part-type="genus">Selaginella</tp:taxon-name-part> <tp:taxon-name-part taxon-name-part-type="species">alstonii</tp:taxon-name-part></tp:taxon-name></italic> belongs to subg. <italic><tp:taxon-name><tp:taxon-name-part taxon-name-part-type="subgenus">Stachygynandrum</tp:taxon-name-part></tp:taxon-name></italic> and is characterized by its oblong to oblong-lanceolate lateral leaves with acroscopic margins short-ciliate along proximal ⅓–½ and elliptic to elliptic-lanceolate or ovate-elliptic median leaves with oblique bases (Fig. <xref ref-type="fig" rid="F1">1</xref>). Dried specimens of <italic><tp:taxon-name><tp:taxon-name-part taxon-name-part-type="genus">Selaginella</tp:taxon-name-part> <tp:taxon-name-part taxon-name-part-type="species">alstonii</tp:taxon-name-part></tp:taxon-name></italic> tend to develop a groove along midribs of lateral leaves (Fig. <xref ref-type="fig" rid="F1">1A</xref>), but it remains to be confirmed if this is a character observed in living plants or an artifact when plants are dried. The surfaces of the median and lateral leaves of <italic><tp:taxon-name><tp:taxon-name-part taxon-name-part-type="genus">Selaginella</tp:taxon-name-part> <tp:taxon-name-part taxon-name-part-type="species">alstonii</tp:taxon-name-part></tp:taxon-name></italic> do not show conspicuous idioblasts when observed with a stereoscope, but on SEM micrographs, idioblast-like, papillate elongate cells are observed on the lower surfaces of lateral leaves, with papillae in 1 row over each cell lumen, parallel to the midribs (Fig. <xref ref-type="fig" rid="F1">1D</xref>). Additionally, in some median leaves, the outer bases have 2–4 short cilia. In some plants of <italic><tp:taxon-name><tp:taxon-name-part taxon-name-part-type="genus">Selaginella</tp:taxon-name-part> <tp:taxon-name-part taxon-name-part-type="species">alstonii</tp:taxon-name-part></tp:taxon-name></italic>, as well as in <italic><tp:taxon-name><tp:taxon-name-part taxon-name-part-type="genus">Selaginella</tp:taxon-name-part> <tp:taxon-name-part taxon-name-part-type="species">saltuicola</tp:taxon-name-part></tp:taxon-name></italic> (which see for discussion), we observed vegetative growth from the tips of some strobili.</p><p><italic><tp:taxon-name><tp:taxon-name-part taxon-name-part-type="genus">Selaginella</tp:taxon-name-part> <tp:taxon-name-part taxon-name-part-type="species">alstonii</tp:taxon-name-part></tp:taxon-name></italic> resembles <italic><tp:taxon-name><tp:taxon-name-part taxon-name-part-type="genus">Selaginella</tp:taxon-name-part> <tp:taxon-name-part taxon-name-part-type="species">acanthostachys</tp:taxon-name-part></tp:taxon-name></italic> from Colombia, Ecuador, and Peru; however the characters given in the diagnosis separate them. Among other species of <italic><tp:taxon-name><tp:taxon-name-part taxon-name-part-type="genus">Selaginella</tp:taxon-name-part></tp:taxon-name></italic> from Minas Gerais, <italic><tp:taxon-name><tp:taxon-name-part taxon-name-part-type="genus">Selaginella</tp:taxon-name-part> <tp:taxon-name-part taxon-name-part-type="species">alstonii</tp:taxon-name-part></tp:taxon-name></italic> may be confused with <italic><tp:taxon-name><tp:taxon-name-part taxon-name-part-type="genus">Selaginella</tp:taxon-name-part> <tp:taxon-name-part taxon-name-part-type="species">decomposita</tp:taxon-name-part></tp:taxon-name></italic> Spring because of their similar texture and shape of the lateral leaves. <italic><tp:taxon-name><tp:taxon-name-part taxon-name-part-type="genus">Selaginella</tp:taxon-name-part> <tp:taxon-name-part taxon-name-part-type="species">decomposita</tp:taxon-name-part></tp:taxon-name></italic>, however, has an ascending to erect habit and is a more robust plant.</p><fig id="F1" position="float" orientation="portrait"><label>Figure 1.</label><caption><p><italic><tp:taxon-name><tp:taxon-name-part taxon-name-part-type="genus">Selaginella</tp:taxon-name-part> <tp:taxon-name-part taxon-name-part-type="species">alstonii</tp:taxon-name-part></tp:taxon-name></italic> G. Heringer, Salino &amp; Valdespino. <bold>A</bold> Section of upper surface of stem <bold>B</bold> Upper surface of median leaf <bold>C</bold> Section of lower surface of stem <bold>D</bold> Lower surface of lateral leaf. <bold>A–D</bold> taken from isotype, <italic>Almeida et al. 533</italic> (PMA).</p></caption><graphic xmlns:xlink="http://www.w3.org/1999/xlink" xlink:href="phytokeys-050-061-g001.jpg" position="float" orientation="portrait" xlink:type="simple" id="oo_45213.jpg"/></fig><fig id="F2" position="float" orientation="portrait"><label>Figure 2.</label><caption><p><italic><tp:taxon-name><tp:taxon-name-part taxon-name-part-type="genus">Selaginella</tp:taxon-name-part> <tp:taxon-name-part taxon-name-part-type="species">alstonii</tp:taxon-name-part></tp:taxon-name></italic> G. Heringer, Salino &amp; Valdespino. <bold>A</bold> Megaspore proximal face <bold>B</bold> Close-up of megaspore proximal face surface <bold>C</bold> Megaspore distal face <bold>D</bold> Close-up of megaspore distal face surface <bold>E</bold> Microspore proximal face <bold>F</bold> Microspore distal face <bold>G</bold> Close-up of microspore distal face surface <bold>H</bold> Close-up of microspore equatorial view surface <bold>A–H</bold> taken from isotype, <italic>Almeida et al. 533</italic> (PMA).</p></caption><graphic xmlns:xlink="http://www.w3.org/1999/xlink" xlink:href="phytokeys-050-061-g002.jpg" position="float" orientation="portrait" xlink:type="simple" id="oo_45214.jpg"/></fig></tp:treatment-sec><ref-list><ref id="B20"><mixed-citation xmlns:xlink="http://www.w3.org/1999/xlink" xlink:type="simple"><person-group><name name-style="western"><surname>Rapini</surname><given-names>A</given-names></name><name name-style="western"><surname>Ribeiro</surname><given-names>PL</given-names></name><name name-style="western"><surname>Lambert</surname><given-names>S</given-names></name><name name-style="western"><surname>Pirani</surname><given-names>JR</given-names></name></person-group> (<year>2008</year>) <article-title>A flora dos campos rupestres da Cadeia do Espinhaço.</article-title> <source>Megadiversidade</source> <volume>4</volume>(<issue>1-2</issue>): <fpage>16</fpage>–<lpage>23</lpage>. <ext-link ext-link-type="uri" xlink:href="http://www.conservation.org.br/publicacoes/files_mega4/02_a_flora_dos_campos_rupestres_da_cadeia_do_espinhaco.pdf" xlink:type="simple">http://www.conservation.org.br/publicacoes/files_mega4/02_a_flora_dos_campos_rupestres_da_cadeia_do_espinhaco.pdf</ext-link></mixed-citation></ref><ref id="B10"><mixed-citation xmlns:xlink="http://www.w3.org/1999/xlink" xlink:type="simple"><institution xlink:type="simple">IUCN</institution> (<year>2012</year>) <source>IUCN Red List Categories and Criteria, Version 3.1. Second edition. Prepared by the IUCN Species Survival Commission</source>. <publisher-name>IUCN</publisher-name>, <publisher-loc>Gland, Switzerland and Cambridge, United Kingdom</publisher-loc>.</mixed-citation></ref></ref-list></tp:taxon-treatment>
