# Supplementary material for: Seven new species of Selaginella subg. Stachygynandrum (Selaginellaceae) from Brazil and new synonyms for the genus
Source: PhytoKeys. 2015 Jun 16;(50):61–99. doi: 10.3897/phytokeys.50.4873 (PMC4489085; doi:10.3897/phytokeys.50.4873)
Supplement: XML Treatment for Selaginella crinita [file phytokeys.50.4873-treatment3.xml]

<!DOCTYPE tp:taxon-treatment
  PUBLIC "-//TaxonX//DTD Taxonomic Treatment Publishing DTD v0 20100105//EN" "tax-treatment-NSO.dtd">
<tp:taxon-treatment xmlns:tp="http://www.plazi.org/taxpub"><tp:treatment-meta><kwd-group><label>Taxon classification</label><kwd><named-content content-type="kingdom">Plantae</named-content></kwd><kwd><named-content content-type="order">Selaginellales</named-content></kwd><kwd><named-content content-type="family">Selaginellaceae</named-content></kwd></kwd-group><mixed-citation publication-type="journal"><person-group><name><surname>Valdespino</surname><given-names>Iván A.</given-names></name><name><surname>Heringer</surname><given-names>Gustavo</given-names></name><name><surname>Salino</surname><given-names>Alexandre</given-names></name><name><surname>Góes-Neto</surname><given-names>Luiz A. de Araújo</given-names></name><name><surname>Ceballos</surname><given-names>Jorge</given-names></name></person-group><article-title>Seven new species of <tp:taxon-name><tp:taxon-name-part taxon-name-part-type="genus">Selaginella</tp:taxon-name-part> <tp:taxon-name-part taxon-name-part-type="infraspecific-rank">subg.</tp:taxon-name-part> <tp:taxon-name-part taxon-name-part-type="subgenus">Stachygynandrum</tp:taxon-name-part></tp:taxon-name> (<tp:taxon-name><tp:taxon-name-part taxon-name-part-type="family">Selaginellaceae</tp:taxon-name-part></tp:taxon-name>) from Brazil and new synonyms for the genus</article-title><source>PhytoKeys</source><day>16</day><month>6</month><year>2015</year><volume>2015</volume><issue>50</issue><fpage>61</fpage><lpage>99</lpage><pub-id pub-id-type="doi">10.3897/phytokeys.50.4873</pub-id></mixed-citation></tp:treatment-meta><tp:nomenclature><tp:taxon-name>
                        <tp:taxon-name-part taxon-name-part-type="genus">Selaginella</tp:taxon-name-part>
                        <tp:taxon-name-part taxon-name-part-type="species">crinita</tp:taxon-name-part>
                        <object-id xmlns:xlink="http://www.w3.org/1999/xlink" content-type="ipni" xlink:type="simple">urn:lsid:ipni.org:names:77147600-1</object-id>
                    </tp:taxon-name><tp:taxon-authority>Valdespino</tp:taxon-authority><tp:taxon-status xmlns:xlink="http://www.w3.org/1999/xlink" xlink:type="simple">sp. nov.</tp:taxon-status><xref ref-type="fig" rid="F6">Figures 6</xref><xref ref-type="fig" rid="F7">, 7</xref></tp:nomenclature><tp:treatment-sec sec-type="Diagnosis"><title>Diagnosis.</title><p><italic><tp:taxon-name><tp:taxon-name-part taxon-name-part-type="genus">Selaginella</tp:taxon-name-part> <tp:taxon-name-part taxon-name-part-type="species">crinita</tp:taxon-name-part></tp:taxon-name></italic> is morphologically similar to and may be confused with the Brazilian endemic, <italic><tp:taxon-name><tp:taxon-name-part taxon-name-part-type="genus">Selaginella</tp:taxon-name-part> <tp:taxon-name-part taxon-name-part-type="species">jungermannioides</tp:taxon-name-part></tp:taxon-name></italic> (Gaudich.) Spring, but differs in its lateral leaves long-ciliate throughout the basiscopic margins (vs. along proximal ¼ and then serrulate distally), median leaves with margins long-ciliate throughout (vs. along proximal ¼, particularly on outer margins, otherwise short-ciliate to serrulate distally), and apices long-acuminate (vs. cuspidate to acuminate) with each acumen hyaline (vs. cusp or acumen green) tipped by 2–4 long cilia (vs. entire).</p></tp:treatment-sec><tp:treatment-sec sec-type="Type"><title>Type.</title><p><bold>BRAZIL</bold>. Bahia: Mun. Água Quente, Pico das Almas, Vertente Oeste, trilho do povoado da Sta. Rosa, 35 km W of the city, <named-content xmlns:xlink="http://www.w3.org/1999/xlink" content-type="dwc:verbatimCoordinates" xlink:type="simple">13°31'S, 42°00'W</named-content>, 1100–1300 m, 1 Dec 1988, <italic>R. Harley &amp; N. Taylor 27048</italic> (holotype: NY!; isotypes: BM-n.v., CEPEC-n.v., K-n.v., PMA!, SPF-n.v.).</p></tp:treatment-sec><tp:treatment-sec sec-type="Description"><title>Description.</title><p><italic>Plants</italic> terrestrial. <italic>Stems</italic> prostrate, stramineous, to 10 cm long, 0.3–0.5 mm diam., exarticulate, not flagelliform or stoloniferous, 1- or 2-branched. <italic>Rhizophores</italic> axillary, borne throughout stems, filiform, 0.1–0.2 mm diam. <italic>Leaves</italic> heteromorphic throughout, chartaceous, both surfaces glabrous, upper surfaces green or brownish (when old), lower surfaces silvery green or shiny brown (when old). <italic>Lateral leaves</italic> imbricate or distant, spreading to ascending, ovate-oblong, 1.5–2.0 × 0.5–1.0 mm; bases rounded, acroscopic bases strongly overlapping stems, basiscopic bases free from stems; acroscopic margins hyaline in a band 2–7 cells wide, the cells elongate and papillate parallel to margins, papillae in 1 or 2 rows over each cell lumen, long-ciliate along proximal ⅔ and short-ciliate along distal ⅓; basiscopic margins greenish to slightly hyaline in a band 1 or 2 cells wide, the cells as along acroscopic margins, long-ciliate throughout, apices obtuse to rounded, variously tipped by 1–5 cilia; upper surfaces comprising quadrangular to rounded, sinuate-walled cells, most of these covered by 15–30 papillae, without idioblasts or stomata, lower surfaces comprising elongate, sinuate-walled cells, most of these papillate and idioblast-like, papillae in 1 or 2 rows over each cell lumen, with stomata in 1 or 2 rows along midribs where cells are shortly elongate and sinuate. <italic>Median leaves</italic> imbricate, ascending, ovate-lanceolate to ovate-elliptic, 1.0–1.5 × 0.4–0.7 mm; bases rounded to truncate; margins hyaline in a band 2–5 cells wide, the cells elongate and papillate parallel to margins, papillae in 1 or 2 rows over each cell lumen, long-ciliate throughout; apices gradually tapering into a long-acumen, each acumen 0.12–0.15 mm, tipped by 2–5 cilia; both surfaces without idioblasts, upper surfaces comprising quadrangular to rounded, sinuate-walled cells covered by 15–30 papillae, with stomata along midribs, lower surfaces comprising elongate, sinuate-walled cells, without stomata. <italic>Axillary leaves</italic> ovate-oblong to oblong, otherwise similar to lateral leaves. <italic>Strobili</italic> terminal on branch tips, compact, quadrangular, 1.5–2.0 mm. <italic>Sporophylls</italic> monomorphic, without a laminar flap, ovate, 0.7–1.1 × 0.4–0.6 mm, each usually with a slightly developed and ciliate (cilia often caducous) keel along distal ½ of midribs; bases rounded; margins narrowly hyaline, long-ciliate; apices acute, tipped by 1 or 2 cilia; <italic>dorsal sporophylls</italic> with upper surfaces green and cells as in median leaves, except for the half that overlaps the ventral sporophylls, there hyaline with elongate, papillate, and slightly sinuate-walled cells, lower surfaces silvery green and comprising elongate, sinuate-walled cells; <italic>ventral sporophylls</italic> with both surfaces hyaline to greenish, comprising elongate, sinuate-walled cells. <italic>Megasporangia</italic> in proximal portion in 2 ventral rows; <italic>megaspores</italic> white to creamy, rugulate-reticulate on proximal faces, reticulate-granular on distal faces, with granulate-echinulate and perforate microstructure on both faces, 250–258 μm diam. <italic>Microsporangia</italic> in 2 dorsal rows and, in distal portion, also in 2 ventral rows; <italic>microspores</italic> orange, rugulate-verrucate on proximal faces, broadly clavate or broadly baculate (if apices of projected, echinulate elements broken off) [Fig. <xref ref-type="fig" rid="F7">7F</xref>] on distal faces, with echinulate microstructure on both faces, 25–33 µm.</p></tp:treatment-sec><tp:treatment-sec sec-type="Habitat and distribution"><title>Habitat and distribution.</title><p><italic><tp:taxon-name><tp:taxon-name-part taxon-name-part-type="genus">Selaginella</tp:taxon-name-part> <tp:taxon-name-part taxon-name-part-type="species">crinita</tp:taxon-name-part></tp:taxon-name></italic> is known only from the type collection from Pico das Almas, Serra do Rio de Contas, Bahia, Brazil, where it is probably a local endemic. It grows on shady rocky and sandy soil at 1100–1300 m.</p></tp:treatment-sec><tp:treatment-sec sec-type="Etymology"><title>Etymology.</title><p>The specific epithet is derived from the Latin <italic>crinitus</italic>, meaning long haired; this refers to the many, long cilia along leaf margins.</p></tp:treatment-sec><tp:treatment-sec sec-type="Conservation status"><title>Conservation status.</title><p>There is insufficient data to definitively ascertain distributional range, abundance, and possible threats to this species. Nevertheless, since its type locality is in the Chapada Diamantina region of the Espinhaço Mountain Range, which is threatened by anthropomorphic activities (<xref ref-type="bibr" rid="B20">Rapini et al. 2008</xref>), <italic><tp:taxon-name><tp:taxon-name-part taxon-name-part-type="genus">Selaginella</tp:taxon-name-part> <tp:taxon-name-part taxon-name-part-type="species">crinita</tp:taxon-name-part></tp:taxon-name></italic> is tentatively considered vulnerable (VU), according to <xref ref-type="bibr" rid="B10">IUCN (2012)</xref> categories and criteria.</p></tp:treatment-sec><tp:treatment-sec sec-type="Discussion"><title>Discussion.</title><p><italic><tp:taxon-name><tp:taxon-name-part taxon-name-part-type="genus">Selaginella</tp:taxon-name-part> <tp:taxon-name-part taxon-name-part-type="species">crinita</tp:taxon-name-part></tp:taxon-name></italic> is a prostrate species that belongs to subg. <italic><tp:taxon-name><tp:taxon-name-part taxon-name-part-type="subgenus">Stachygynandrum</tp:taxon-name-part></tp:taxon-name></italic> and is characterized by its median leaves ovate-lanceolate to ovate-elliptic, with the inner and the outer margins symmetric, and apices tapering into a long-acumen with each acumen tipped by 2–5 cilia, lateral leaves ovate-elliptic to ovate-oblong, as well as long-ciliate leaf margins, and quadrangular to rounded sinuate-walled cells on upper surfaces of median and lateral leaves covered by many (15–30) papillae. Because of its imbricate and long-ciliate lateral leaves and leaves tipped by cilia, <italic><tp:taxon-name><tp:taxon-name-part taxon-name-part-type="genus">Selaginella</tp:taxon-name-part> <tp:taxon-name-part taxon-name-part-type="species">crinita</tp:taxon-name-part></tp:taxon-name></italic> may be confused with <italic><tp:taxon-name><tp:taxon-name-part taxon-name-part-type="genus">Selaginella</tp:taxon-name-part> <tp:taxon-name-part taxon-name-part-type="species">blepharodella</tp:taxon-name-part></tp:taxon-name></italic>. <italic><tp:taxon-name><tp:taxon-name-part taxon-name-part-type="genus">Selaginella</tp:taxon-name-part> <tp:taxon-name-part taxon-name-part-type="species">crinita</tp:taxon-name-part></tp:taxon-name></italic> is easily separated from <italic><tp:taxon-name><tp:taxon-name-part taxon-name-part-type="genus">Selaginella</tp:taxon-name-part> <tp:taxon-name-part taxon-name-part-type="species">blepharodella</tp:taxon-name-part></tp:taxon-name></italic> by its prostrate (vs. decumbent to suberect) habit, median leaves margins hyaline in a band 2–5 (vs. 5–15) cells wide, lateral leaves with obtuse to rounded (vs. acute) apices, and the cells of upper surfaces of median and lateral leaves covered by 15–30 (vs. 5–15) papillae.</p><!--PageBreak--><!--PageBreak--><p><italic><tp:taxon-name><tp:taxon-name-part taxon-name-part-type="genus">Selaginella</tp:taxon-name-part> <tp:taxon-name-part taxon-name-part-type="species">crinita</tp:taxon-name-part></tp:taxon-name></italic> belongs to a Neotropical group of <italic><tp:taxon-name><tp:taxon-name-part taxon-name-part-type="genus">Selaginella</tp:taxon-name-part></tp:taxon-name></italic> species, here informally termed the “<italic><tp:taxon-name><tp:taxon-name-part taxon-name-part-type="genus">Selaginella</tp:taxon-name-part> <tp:taxon-name-part taxon-name-part-type="species">jungermannioides</tp:taxon-name-part></tp:taxon-name></italic> group”, characterized mostly by creeping or prostrate habit, rhizophores usually distributed throughout the stems, median leaf apices acute, cuspidate, acuminate, or aristate, and lateral leaves often ovate-oblong or oblong with truncate, obtuse to broadly acute apices. The “<italic><tp:taxon-name><tp:taxon-name-part taxon-name-part-type="genus">Selaginella</tp:taxon-name-part> <tp:taxon-name-part taxon-name-part-type="species">jungermannioides</tp:taxon-name-part></tp:taxon-name></italic> group” tentatively includes the South American taxa <italic><tp:taxon-name><tp:taxon-name-part taxon-name-part-type="genus">Selaginella</tp:taxon-name-part> <tp:taxon-name-part taxon-name-part-type="species">applanata</tp:taxon-name-part></tp:taxon-name></italic> A. Braun (Colombia, Venezuela, and Peru), <italic><tp:taxon-name><tp:taxon-name-part taxon-name-part-type="genus">Selaginella</tp:taxon-name-part> <tp:taxon-name-part taxon-name-part-type="species">homaliae</tp:taxon-name-part></tp:taxon-name></italic> A. Braun (Colombia and Brazil), <italic><tp:taxon-name><tp:taxon-name-part taxon-name-part-type="genus">Selaginella</tp:taxon-name-part> <tp:taxon-name-part taxon-name-part-type="species">jungermannioides</tp:taxon-name-part></tp:taxon-name></italic> (Brazil), <italic><tp:taxon-name><tp:taxon-name-part taxon-name-part-type="genus">Selaginella</tp:taxon-name-part> <tp:taxon-name-part taxon-name-part-type="species">schultesii</tp:taxon-name-part></tp:taxon-name></italic> Alston ex Crabbe &amp; Jermy (Colombia), and <italic><tp:taxon-name><tp:taxon-name-part taxon-name-part-type="genus">Selaginella</tp:taxon-name-part> <tp:taxon-name-part taxon-name-part-type="species">truncata</tp:taxon-name-part></tp:taxon-name></italic> H. Karst. ex A. Braun (Colombia, Peru, and Bolivia), as well as <italic><tp:taxon-name><tp:taxon-name-part taxon-name-part-type="genus">Selaginella</tp:taxon-name-part> <tp:taxon-name-part taxon-name-part-type="species">lindenii</tp:taxon-name-part></tp:taxon-name></italic> Spring from southern Mexico. Among species in the “<italic><tp:taxon-name><tp:taxon-name-part taxon-name-part-type="genus">Selaginella</tp:taxon-name-part> <tp:taxon-name-part taxon-name-part-type="species">jungermannioides</tp:taxon-name-part></tp:taxon-name></italic> group”, <italic><tp:taxon-name><tp:taxon-name-part taxon-name-part-type="genus">Selaginella</tp:taxon-name-part> <tp:taxon-name-part taxon-name-part-type="species">crinita</tp:taxon-name-part></tp:taxon-name></italic> is morphologically close to <italic><tp:taxon-name><tp:taxon-name-part taxon-name-part-type="genus">Selaginella</tp:taxon-name-part> <tp:taxon-name-part taxon-name-part-type="species">applanata</tp:taxon-name-part></tp:taxon-name></italic>, <italic><tp:taxon-name><tp:taxon-name-part taxon-name-part-type="genus">Selaginella</tp:taxon-name-part> <tp:taxon-name-part taxon-name-part-type="species">jungermannioides</tp:taxon-name-part></tp:taxon-name></italic>, and <italic><tp:taxon-name><tp:taxon-name-part taxon-name-part-type="genus">Selaginella</tp:taxon-name-part> <tp:taxon-name-part taxon-name-part-type="species">lindenii</tp:taxon-name-part></tp:taxon-name></italic>. <italic><tp:taxon-name><tp:taxon-name-part taxon-name-part-type="genus">Selaginella</tp:taxon-name-part> <tp:taxon-name-part taxon-name-part-type="species">crinita</tp:taxon-name-part></tp:taxon-name></italic> can be separated from <italic><tp:taxon-name><tp:taxon-name-part taxon-name-part-type="genus">Selaginella</tp:taxon-name-part> <tp:taxon-name-part taxon-name-part-type="species">applanata</tp:taxon-name-part></tp:taxon-name></italic> by its median leaves with inner and outer margins symmetric (vs. inner margins straight and outer margins convex), long-acuminate (vs. long-aristate) apices tipped by cilia (vs. entire), and acroscopic margins of lateral leaves ciliate throughout (vs. along proximal ½). It can be easily distinguished from <italic><tp:taxon-name><tp:taxon-name-part taxon-name-part-type="genus">Selaginella</tp:taxon-name-part> <tp:taxon-name-part taxon-name-part-type="species">lindenii</tp:taxon-name-part></tp:taxon-name></italic> by the upper surfaces of lateral and axillary leaves glabrous (vs. hispid), whereas from <italic><tp:taxon-name><tp:taxon-name-part taxon-name-part-type="genus">Selaginella</tp:taxon-name-part> <tp:taxon-name-part taxon-name-part-type="species">jungermannioides</tp:taxon-name-part></tp:taxon-name></italic> it differs by the characters of marginal projections of leaves and form of the median leaf apices, as discussed in the diagnosis. Additionally, <italic><tp:taxon-name><tp:taxon-name-part taxon-name-part-type="genus">Selaginella</tp:taxon-name-part> <tp:taxon-name-part taxon-name-part-type="species">crinita</tp:taxon-name-part></tp:taxon-name></italic> may be confused with <italic><tp:taxon-name><tp:taxon-name-part taxon-name-part-type="genus">Selaginella</tp:taxon-name-part> <tp:taxon-name-part taxon-name-part-type="species">homaliae</tp:taxon-name-part></tp:taxon-name></italic> and <italic><tp:taxon-name><tp:taxon-name-part taxon-name-part-type="genus">Selaginella</tp:taxon-name-part> <tp:taxon-name-part taxon-name-part-type="species">truncata</tp:taxon-name-part></tp:taxon-name></italic>, but it is set apart from them by its median leaf apices long-acuminate (vs. acute to short-cuspidate) and margins long-ciliate throughout (vs. dentate to serrate in <italic><tp:taxon-name><tp:taxon-name-part taxon-name-part-type="genus">Selaginella</tp:taxon-name-part> <tp:taxon-name-part taxon-name-part-type="species">homaliae</tp:taxon-name-part></tp:taxon-name></italic> and in <italic><tp:taxon-name><tp:taxon-name-part taxon-name-part-type="genus">Selaginella</tp:taxon-name-part> <tp:taxon-name-part taxon-name-part-type="species">truncata</tp:taxon-name-part></tp:taxon-name></italic> inner margins denticulate and outer margins sparingly long-ciliate along proximal ⅓, otherwise denticulate). <italic><tp:taxon-name><tp:taxon-name-part taxon-name-part-type="genus">Selaginella</tp:taxon-name-part> <tp:taxon-name-part taxon-name-part-type="species">crinita</tp:taxon-name-part></tp:taxon-name></italic> also differs from the newly described <italic><tp:taxon-name><tp:taxon-name-part taxon-name-part-type="genus">Selaginella</tp:taxon-name-part> <tp:taxon-name-part taxon-name-part-type="species">mucronata</tp:taxon-name-part></tp:taxon-name></italic>, which may be part of the “<italic><tp:taxon-name><tp:taxon-name-part taxon-name-part-type="genus">Selaginella</tp:taxon-name-part> <tp:taxon-name-part taxon-name-part-type="species">jungermannioides</tp:taxon-name-part></tp:taxon-name></italic> group”, by its median leaves ovate-lanceolate to ovate-elliptic (vs. orbiculate to broadly elliptic), with stomata on upper surfaces along midribs (vs. distributed throughout the leaf laminae), and apices long-acuminate (vs. mucronate or infrequently acute), as well as by having the cells on the upper surfaces of the lateral and median leaves covered by 15–30 (vs. 5–10) papillae.</p><fig id="F6" position="float" orientation="portrait"><label>Figure 6.</label><caption><p><italic><tp:taxon-name><tp:taxon-name-part taxon-name-part-type="genus">Selaginella</tp:taxon-name-part> <tp:taxon-name-part taxon-name-part-type="species">crinita</tp:taxon-name-part></tp:taxon-name></italic> Valdespino. <bold>A</bold> Section of upper surface of stem <bold>B</bold> Upper surface of median leaves <bold>C</bold> Section of lower surface of stem <bold>D</bold> Lower surface of lateral leaf <bold>A–D</bold> taken from holotype, <italic>Harley &amp; Taylor 27048</italic> (NY).</p></caption><graphic xmlns:xlink="http://www.w3.org/1999/xlink" xlink:href="phytokeys-050-061-g006.jpg" position="float" orientation="portrait" xlink:type="simple" id="oo_45218.jpg"/></fig><fig id="F7" position="float" orientation="portrait"><label>Figure 7.</label><caption><p><italic><tp:taxon-name><tp:taxon-name-part taxon-name-part-type="genus">Selaginella</tp:taxon-name-part> <tp:taxon-name-part taxon-name-part-type="species">crinita</tp:taxon-name-part></tp:taxon-name></italic> Valdespino. <bold>A</bold> Megaspore proximal face <bold>B</bold> Close-up of megaspore proximal face surface <bold>C</bold> Megaspore distal face <bold>D</bold> Close-up of megaspore distal face surface <bold>E</bold> Microspore proximal face <bold>F</bold> Microspore distal face <bold>A–F</bold> taken from holotype, <italic>Harley &amp; Taylor 27048</italic> (NY).</p></caption><graphic xmlns:xlink="http://www.w3.org/1999/xlink" xlink:href="phytokeys-050-061-g007.jpg" position="float" orientation="portrait" xlink:type="simple" id="oo_45219.jpg"/></fig></tp:treatment-sec><ref-list><ref id="B20"><mixed-citation xmlns:xlink="http://www.w3.org/1999/xlink" xlink:type="simple"><person-group><name name-style="western"><surname>Rapini</surname><given-names>A</given-names></name><name name-style="western"><surname>Ribeiro</surname><given-names>PL</given-names></name><name name-style="western"><surname>Lambert</surname><given-names>S</given-names></name><name name-style="western"><surname>Pirani</surname><given-names>JR</given-names></name></person-group> (<year>2008</year>) <article-title>A flora dos campos rupestres da Cadeia do Espinhaço.</article-title> <source>Megadiversidade</source> <volume>4</volume>(<issue>1-2</issue>): <fpage>16</fpage>–<lpage>23</lpage>. <ext-link ext-link-type="uri" xlink:href="http://www.conservation.org.br/publicacoes/files_mega4/02_a_flora_dos_campos_rupestres_da_cadeia_do_espinhaco.pdf" xlink:type="simple">http://www.conservation.org.br/publicacoes/files_mega4/02_a_flora_dos_campos_rupestres_da_cadeia_do_espinhaco.pdf</ext-link></mixed-citation></ref><ref id="B10"><mixed-citation xmlns:xlink="http://www.w3.org/1999/xlink" xlink:type="simple"><institution xlink:type="simple">IUCN</institution> (<year>2012</year>) <source>IUCN Red List Categories and Criteria, Version 3.1. Second edition. Prepared by the IUCN Species Survival Commission</source>. <publisher-name>IUCN</publisher-name>, <publisher-loc>Gland, Switzerland and Cambridge, United Kingdom</publisher-loc>.</mixed-citation></ref></ref-list></tp:taxon-treatment>
