# Supplementary material for: Seven new species of Selaginella subg. Stachygynandrum (Selaginellaceae) from Brazil and new synonyms for the genus
Source: PhytoKeys. 2015 Jun 16;(50):61–99. doi: 10.3897/phytokeys.50.4873 (PMC4489085; doi:10.3897/phytokeys.50.4873)
Supplement: XML Treatment for Selaginella mucugensis [file phytokeys.50.4873-treatment5.xml]

<!DOCTYPE tp:taxon-treatment
  PUBLIC "-//TaxonX//DTD Taxonomic Treatment Publishing DTD v0 20100105//EN" "tax-treatment-NSO.dtd">
<tp:taxon-treatment xmlns:tp="http://www.plazi.org/taxpub"><tp:treatment-meta><kwd-group><label>Taxon classification</label><kwd><named-content content-type="kingdom">Plantae</named-content></kwd><kwd><named-content content-type="order">Selaginellales</named-content></kwd><kwd><named-content content-type="family">Selaginellaceae</named-content></kwd></kwd-group><mixed-citation publication-type="journal"><person-group><name><surname>Valdespino</surname><given-names>Iván A.</given-names></name><name><surname>Heringer</surname><given-names>Gustavo</given-names></name><name><surname>Salino</surname><given-names>Alexandre</given-names></name><name><surname>Góes-Neto</surname><given-names>Luiz A. de Araújo</given-names></name><name><surname>Ceballos</surname><given-names>Jorge</given-names></name></person-group><article-title>Seven new species of <tp:taxon-name><tp:taxon-name-part taxon-name-part-type="genus">Selaginella</tp:taxon-name-part> <tp:taxon-name-part taxon-name-part-type="infraspecific-rank">subg.</tp:taxon-name-part> <tp:taxon-name-part taxon-name-part-type="subgenus">Stachygynandrum</tp:taxon-name-part></tp:taxon-name> (<tp:taxon-name><tp:taxon-name-part taxon-name-part-type="family">Selaginellaceae</tp:taxon-name-part></tp:taxon-name>) from Brazil and new synonyms for the genus</article-title><source>PhytoKeys</source><day>16</day><month>6</month><year>2015</year><volume>2015</volume><issue>50</issue><fpage>61</fpage><lpage>99</lpage><pub-id pub-id-type="doi">10.3897/phytokeys.50.4873</pub-id></mixed-citation></tp:treatment-meta><tp:nomenclature><tp:taxon-name>
                        <tp:taxon-name-part taxon-name-part-type="genus">Selaginella</tp:taxon-name-part>
                        <tp:taxon-name-part taxon-name-part-type="species">mucugensis</tp:taxon-name-part>
                        <object-id xmlns:xlink="http://www.w3.org/1999/xlink" content-type="ipni" xlink:type="simple">urn:lsid:ipni.org:names:77147602-1</object-id>
                    </tp:taxon-name><tp:taxon-authority>Valdespino</tp:taxon-authority><tp:taxon-status xmlns:xlink="http://www.w3.org/1999/xlink" xlink:type="simple">sp. nov.</tp:taxon-status><xref ref-type="fig" rid="F10">Figures 10</xref><xref ref-type="fig" rid="F11">, 11</xref></tp:nomenclature><tp:treatment-sec sec-type="Diagnosis"><title>Diagnosis.</title><p><italic><tp:taxon-name><tp:taxon-name-part taxon-name-part-type="genus">Selaginella</tp:taxon-name-part> <tp:taxon-name-part taxon-name-part-type="species">mucugensis</tp:taxon-name-part></tp:taxon-name></italic> differs from <italic><tp:taxon-name><tp:taxon-name-part taxon-name-part-type="genus">Selaginella</tp:taxon-name-part> <tp:taxon-name-part taxon-name-part-type="species">blepharodella</tp:taxon-name-part></tp:taxon-name></italic> in having median leaves distant (vs. imbricate), ovate (vs. broadly-ovate to ovate-elliptic), with margins hyaline in a band 2–5 (vs. 5–15) cells wide with cilia 30–50 (vs. 130–180) µm long, stomata on upper surfaces on submarginal and marginal regions of the outer bases (vs. restricted to midribs), apices acute to short-acuminate (vs. long-acuminate), the acumen, if present, 0.02–0.08 (vs. acumen 0.1–0.3) mm, and lateral leaves with basiscopic margins entire along proximal ¼–½ and serrate to short-ciliate distally (vs. usually ciliate throughout).</p></tp:treatment-sec><tp:treatment-sec sec-type="Type"><title>Type.</title><p><bold>BRAZIL</bold>. Bahia: Mucugê, campo defronte ao cemitério, [ca. <named-content xmlns:xlink="http://www.w3.org/1999/xlink" content-type="dwc:verbatimCoordinates" xlink:type="simple">13°00'S, 41°22'19"W</named-content>], [ca. 984 m], 20 Jul 1981, <italic>A.M. Giulietti et al. [CFCR 1430]</italic> (holotype: NY!; isotypes: PMA- fragment!, SPF-n.v.).</p></tp:treatment-sec><tp:treatment-sec sec-type="Description"><title>Description.</title><p><italic>Plants</italic> terrestrial. <italic>Stems</italic> ascending to suberect, stramineous, 3–7 cm long, 0.2–0.4 mm diam., exarticulate, not flagelliform, probably shortly stoloniferous, 2- or 3-branched. <italic>Rhizophores</italic> axillary and axillary-dorsal, restricted to the bases of stems, filiform, 0.1–0.2 mm diam. <italic>Leaves</italic> heteromorphic throughout, chartaceous, both surfaces glabrous, upper surfaces green, lower surfaces silvery green or brownish (when old). <italic>Lateral leaves</italic> distant, slightly ascending, ovate to slightly ovate-oblong, 1.2–1.5 × 0.9–1.1 mm; bases rounded, acroscopic bases slightly to strongly overlapping stems, basiscopic bases free from stems; acroscopic margins hyaline in a band 2–8 cells wide, the cells elongate and papillate parallel to margins, papillae in 1 row over each cell lumen, long- to short-ciliate along proximal ¾ and serrate to entire along distal ¼; basiscopic margins narrowly hyaline or greenish in a band 1 or 2 cells wide, the cells as along acroscopic margins, entire along proximal ¼–½ and serrate to short-ciliate distally, apices acute, tipped by 1–3 teeth; upper surfaces comprising rounded to quadrangular, sinuate-walled cells, some of these covered by 4–8 papillae, without idioblasts or stomata, lower surfaces comprising elongate, sinuate-walled cells, some of these papillate and idioblast-like, papillae in 2 rows over each cell lumen, with stomata in 2 or 3 rows along midribs and along proximal ½ of basiscopic margins. <italic>Median leaves</italic> distant, ascending, ovate, 0.8–1.3 × 0.5–0.7 mm; bases oblique, inner bases plane in profile, outer bases ventricose (i.e., swollen); margins hyaline in a band 2–5 cells wide, the cells elongate and papillate parallel to margins, papillae in 1 row over each cell lumen, shortly ciliate throughout; apices acute to short-acuminate, each acumen 0.02–0.08 mm, occasionally with 1 or 2 hairs on upper surfaces, tipped by 1–3 teeth; both surfaces without idioblasts, upper surfaces comprising rounded to quadrangular, sinuate-walled cells covered by 4–8 papillae, with stomata along midribs and some on submarginal and marginal regions of the outer bases, lower surfaces comprising elongate, sinuate-walled cells, without stomata. <italic>Axillary leaves</italic> similar to lateral leaves. <italic>Strobili</italic> terminal on branch tips, compact, quadrangular, 2.0–7.0 mm. <italic>Sporophylls</italic> monomorphic, without a laminar flap, ovate, 0.8–1 × 0.4–0.5 mm, each with a well-developed, frequently puberulous keel along the midribs; bases rounded; margins hyaline, short-ciliate to serrate; apices acute, tipped by 1 or 2 teeth; <italic>dorsal sporophylls</italic> with upper surfaces green and cells as in median leaves, except for the half that overlaps the ventral sporophylls, there hyaline with elongate, papillate, and slightly sinuate-walled cells, lower surfaces silvery green and comprising elongate, sinuate-walled cells; <italic>ventral sporophylls</italic> with both surfaces hyaline, comprising elongate, sinuate-walled cells. <italic>Megasporangia</italic> frequently proximal in 2 ventral rows or the proximal megasporangia abortive and a few intermixed with microsporangia; <italic>megaspores</italic> lemon-yellow, mostly immature or absent, proximal faces not observed, reticulate on distal faces, 275–285 µm. <italic>Microsporangia</italic> in 2 dorsal rows and, in distal portion, also in 2 ventral rows; <italic>microspores</italic> orange, gemmate-rugulate or broadly baculate-rugulate with psilate to echinulate microstructure on proximal faces, vermiculate with echinulate microstructure on distal faces, 30–40 µm.</p></tp:treatment-sec><tp:treatment-sec sec-type="Habitat and distribution"><title>Habitat and distribution.</title><p><italic><tp:taxon-name><tp:taxon-name-part taxon-name-part-type="genus">Selaginella</tp:taxon-name-part> <tp:taxon-name-part taxon-name-part-type="species">mucugensis</tp:taxon-name-part></tp:taxon-name></italic> is known only from the type collection from Mucugê, Serra do Sincorá, in the Chapada Diamantina region of the Espinhaço Mountain Range, where it is probably a local endemic. It grows terrestrially on damp soil in Campos Rupestres vegetation at ca. 984 m.</p><!--PageBreak--></tp:treatment-sec><tp:treatment-sec sec-type="Etymology"><title>Etymology.</title><p>This species is named for the type locality.</p></tp:treatment-sec><tp:treatment-sec sec-type="Conservation status"><title>Conservation status.</title><p>At present, there is limited information available to allow a conclusive determination of the conservation status of <italic><tp:taxon-name><tp:taxon-name-part taxon-name-part-type="genus">Selaginella</tp:taxon-name-part> <tp:taxon-name-part taxon-name-part-type="species">mucugensis</tp:taxon-name-part></tp:taxon-name></italic>. Nevertheless, according to <xref ref-type="bibr" rid="B10">IUCN (2012)</xref> categories and criteria, we tentatively considered this species to be vulnerable (VU) on account that it is so far known from a single locality in the Espinhaço Mountain Range, which is threatened by human activities (<xref ref-type="bibr" rid="B20">Rapini et al. 2008</xref>).</p></tp:treatment-sec><tp:treatment-sec sec-type="Discussion"><title>Discussion.</title><p><italic><tp:taxon-name><tp:taxon-name-part taxon-name-part-type="genus">Selaginella</tp:taxon-name-part> <tp:taxon-name-part taxon-name-part-type="species">mucugensis</tp:taxon-name-part></tp:taxon-name></italic> is a member of subg. <italic><tp:taxon-name><tp:taxon-name-part taxon-name-part-type="subgenus">Stachygynandrum</tp:taxon-name-part></tp:taxon-name></italic> and may be confused with <italic><tp:taxon-name><tp:taxon-name-part taxon-name-part-type="genus">Selaginella</tp:taxon-name-part> <tp:taxon-name-part taxon-name-part-type="species">blepharodella</tp:taxon-name-part></tp:taxon-name></italic> because they have similar leaf margins and indument on the upper surfaces in the distal region of median leaves and sporophylls (Fig. <xref ref-type="fig" rid="F7">7B</xref>). In fact, these two species may prove to be sympatric in the Serra do Sincorá, where both were collected. According to <xref ref-type="bibr" rid="B5">Harley and Simmons (1986)</xref>, this area is an important center of diversity of the Brazilian montane flora. <italic><tp:taxon-name><tp:taxon-name-part taxon-name-part-type="genus">Selaginella</tp:taxon-name-part> <tp:taxon-name-part taxon-name-part-type="species">mucugensis</tp:taxon-name-part></tp:taxon-name></italic> is distinguished from <italic><tp:taxon-name><tp:taxon-name-part taxon-name-part-type="genus">Selaginella</tp:taxon-name-part> <tp:taxon-name-part taxon-name-part-type="species">blepharodella</tp:taxon-name-part></tp:taxon-name></italic> by the characters discussed under the diagnosis.</p><fig id="F10" position="float" orientation="portrait"><label>Figure 10.</label><caption><p><italic><tp:taxon-name><tp:taxon-name-part taxon-name-part-type="genus">Selaginella</tp:taxon-name-part> <tp:taxon-name-part taxon-name-part-type="species">mucugensis</tp:taxon-name-part></tp:taxon-name></italic> Valdespino. <bold>A</bold> Section of upper surface of stem <bold>B</bold> Upper surface of median leaf <bold>C</bold> Section of lower surface of stem <bold>D</bold> Lower surface of lateral leaf <bold>A–D</bold> taken from holotype, <italic>Giulietti et al. [CFCR 1430]</italic> (NY).</p></caption><graphic xmlns:xlink="http://www.w3.org/1999/xlink" xlink:href="phytokeys-050-061-g010.jpg" position="float" orientation="portrait" xlink:type="simple" id="oo_45222.jpg"/></fig><fig id="F11" position="float" orientation="portrait"><label>Figure 11.</label><caption><p><italic><tp:taxon-name><tp:taxon-name-part taxon-name-part-type="genus">Selaginella</tp:taxon-name-part> <tp:taxon-name-part taxon-name-part-type="species">mucugensis</tp:taxon-name-part></tp:taxon-name></italic> Valdespino. <bold>A</bold> Microspore proximal face <bold>B</bold> Close-up of microspore proximal face surface <bold>C</bold> Microspore distal face <bold>D</bold> Close-up of microspore distal face surface <bold>A–D</bold> taken from holotype, <italic>Giulietti et al. [CFCR 1430]</italic> (NY).</p></caption><graphic xmlns:xlink="http://www.w3.org/1999/xlink" xlink:href="phytokeys-050-061-g011.jpg" position="float" orientation="portrait" xlink:type="simple" id="oo_45223.jpg"/></fig></tp:treatment-sec><tp:treatment-sec><!--Section generated to contain objects referenced in tp:taxon-treatment.--><fig id="F7" position="float" orientation="portrait"><label>Figure 7.</label><caption><p><italic><tp:taxon-name><tp:taxon-name-part taxon-name-part-type="genus">Selaginella</tp:taxon-name-part> <tp:taxon-name-part taxon-name-part-type="species">crinita</tp:taxon-name-part></tp:taxon-name></italic> Valdespino. <bold>A</bold> Megaspore proximal face <bold>B</bold> Close-up of megaspore proximal face surface <bold>C</bold> Megaspore distal face <bold>D</bold> Close-up of megaspore distal face surface <bold>E</bold> Microspore proximal face <bold>F</bold> Microspore distal face <bold>A–F</bold> taken from holotype, <italic>Harley &amp; Taylor 27048</italic> (NY).</p></caption><graphic xmlns:xlink="http://www.w3.org/1999/xlink" xlink:href="phytokeys-050-061-g007.jpg" position="float" orientation="portrait" xlink:type="simple" id="oo_45219.jpg"/></fig></tp:treatment-sec><ref-list><ref id="B10"><mixed-citation xmlns:xlink="http://www.w3.org/1999/xlink" xlink:type="simple"><institution xlink:type="simple">IUCN</institution> (<year>2012</year>) <source>IUCN Red List Categories and Criteria, Version 3.1. Second edition. Prepared by the IUCN Species Survival Commission</source>. <publisher-name>IUCN</publisher-name>, <publisher-loc>Gland, Switzerland and Cambridge, United Kingdom</publisher-loc>.</mixed-citation></ref><ref id="B20"><mixed-citation xmlns:xlink="http://www.w3.org/1999/xlink" xlink:type="simple"><person-group><name name-style="western"><surname>Rapini</surname><given-names>A</given-names></name><name name-style="western"><surname>Ribeiro</surname><given-names>PL</given-names></name><name name-style="western"><surname>Lambert</surname><given-names>S</given-names></name><name name-style="western"><surname>Pirani</surname><given-names>JR</given-names></name></person-group> (<year>2008</year>) <article-title>A flora dos campos rupestres da Cadeia do Espinhaço.</article-title> <source>Megadiversidade</source> <volume>4</volume>(<issue>1-2</issue>): <fpage>16</fpage>–<lpage>23</lpage>. <ext-link ext-link-type="uri" xlink:href="http://www.conservation.org.br/publicacoes/files_mega4/02_a_flora_dos_campos_rupestres_da_cadeia_do_espinhaco.pdf" xlink:type="simple">http://www.conservation.org.br/publicacoes/files_mega4/02_a_flora_dos_campos_rupestres_da_cadeia_do_espinhaco.pdf</ext-link></mixed-citation></ref><ref id="B5"><mixed-citation xmlns:xlink="http://www.w3.org/1999/xlink" xlink:type="simple"><person-group><name name-style="western"><surname>Harley</surname><given-names>RM</given-names></name><name name-style="western"><surname>Simmons</surname><given-names>NA</given-names></name></person-group> (<year>1986</year>) <source>Florula of Mucugê, Chapada Diamantina, Bahia, Brazil: A descriptive check-list of a campo rupestre area</source>. <publisher-name>Royal Botanic Gardens</publisher-name>, <publisher-loc>Kew</publisher-loc>, <fpage>1</fpage>–<lpage>228</lpage>.</mixed-citation></ref></ref-list></tp:taxon-treatment>
