# Supplementary material for: Seven new species of Selaginella subg. Stachygynandrum (Selaginellaceae) from Brazil and new synonyms for the genus
Source: PhytoKeys. 2015 Jun 16;(50):61–99. doi: 10.3897/phytokeys.50.4873 (PMC4489085; doi:10.3897/phytokeys.50.4873)
Supplement: XML Treatment for Selaginella saltuicola [file phytokeys.50.4873-treatment6.xml]

<!DOCTYPE tp:taxon-treatment
  PUBLIC "-//TaxonX//DTD Taxonomic Treatment Publishing DTD v0 20100105//EN" "tax-treatment-NSO.dtd">
<tp:taxon-treatment xmlns:tp="http://www.plazi.org/taxpub"><tp:treatment-meta><kwd-group><label>Taxon classification</label><kwd><named-content content-type="kingdom">Plantae</named-content></kwd><kwd><named-content content-type="order">Selaginellales</named-content></kwd><kwd><named-content content-type="family">Selaginellaceae</named-content></kwd></kwd-group><mixed-citation publication-type="journal"><person-group><name><surname>Valdespino</surname><given-names>Iván A.</given-names></name><name><surname>Heringer</surname><given-names>Gustavo</given-names></name><name><surname>Salino</surname><given-names>Alexandre</given-names></name><name><surname>Góes-Neto</surname><given-names>Luiz A. de Araújo</given-names></name><name><surname>Ceballos</surname><given-names>Jorge</given-names></name></person-group><article-title>Seven new species of <tp:taxon-name><tp:taxon-name-part taxon-name-part-type="genus">Selaginella</tp:taxon-name-part> <tp:taxon-name-part taxon-name-part-type="infraspecific-rank">subg.</tp:taxon-name-part> <tp:taxon-name-part taxon-name-part-type="subgenus">Stachygynandrum</tp:taxon-name-part></tp:taxon-name> (<tp:taxon-name><tp:taxon-name-part taxon-name-part-type="family">Selaginellaceae</tp:taxon-name-part></tp:taxon-name>) from Brazil and new synonyms for the genus</article-title><source>PhytoKeys</source><day>16</day><month>6</month><year>2015</year><volume>2015</volume><issue>50</issue><fpage>61</fpage><lpage>99</lpage><pub-id pub-id-type="doi">10.3897/phytokeys.50.4873</pub-id></mixed-citation></tp:treatment-meta><tp:nomenclature><tp:taxon-name>
                        <tp:taxon-name-part taxon-name-part-type="genus">Selaginella</tp:taxon-name-part>
                        <tp:taxon-name-part taxon-name-part-type="species">saltuicola</tp:taxon-name-part>
                        <object-id xmlns:xlink="http://www.w3.org/1999/xlink" content-type="ipni" xlink:type="simple">urn:lsid:ipni.org:names:77147603-1</object-id>
                    </tp:taxon-name><tp:taxon-authority>Valdespino</tp:taxon-authority><tp:taxon-status xmlns:xlink="http://www.w3.org/1999/xlink" xlink:type="simple">sp. nov.</tp:taxon-status><xref ref-type="fig" rid="F12">Figures 12</xref><xref ref-type="fig" rid="F13">, 13</xref><!--PageBreak--><!--PageBreak--></tp:nomenclature><tp:treatment-sec sec-type="Diagnosis"><title>Diagnosis.</title><p><italic><tp:taxon-name><tp:taxon-name-part taxon-name-part-type="genus">Selaginella</tp:taxon-name-part> <tp:taxon-name-part taxon-name-part-type="species">saltuicola</tp:taxon-name-part></tp:taxon-name></italic> is morphologically close to <italic><tp:taxon-name><tp:taxon-name-part taxon-name-part-type="genus">Selaginella</tp:taxon-name-part> <tp:taxon-name-part taxon-name-part-type="species">prasina</tp:taxon-name-part></tp:taxon-name></italic> Baker but differs from it by having median leaves on main stems ovate or ovate-elliptic (vs. oblong to oblong-elliptic), with acute (vs. obtuse) apices, distally entire (vs. toothed), inner margins entire (vs. dentate distally), narrowly hyaline (vs. green) with (vs. without) a band of 1–3 elongate and papillate cells, leaf bases rounded to oblique (vs. decurrent), strobili borne throughout the stems and weakly defined (vs. terminal and compact), with (vs. without) continuous, vegetative growth from the apices, sporophylls similar to (vs. well-differentiated from) vegetative leaves, and light-orange (vs. deep orange) megaspores.</p></tp:treatment-sec><tp:treatment-sec sec-type="Type"><title>Type.</title><p><bold>BRAZIL</bold>. Mato Grosso: Chapada dos Guimarães, Gorge of Véu de Noiva [ca. <named-content xmlns:xlink="http://www.w3.org/1999/xlink" content-type="dwc:verbatimCoordinates" xlink:type="simple">15°24'21"S, 55°50'12"W</named-content>], [ca. 720 m] 17 Oct 1973, <italic>G.T. Prance et al. 19126</italic> (holotype: NY!; isotypes: INPA!, PMA-fragment!).</p></tp:treatment-sec><tp:treatment-sec sec-type="Description"><title>Description.</title><!--PageBreak--><p><italic>Plants</italic> epipetric or epiphytic. <italic>Stems</italic> creeping, stramineous to green, 1.5–3 cm long, 0.05–0.2 mm diam., exarticulate, not flagelliform or stoloniferous, 1-branched. <italic>Rhizophores</italic> axillary, borne throughout stems, filiform, 0.05–0.1 mm diam. <italic>Leaves</italic> heteromorphic throughout, thin-membranaceous, both surfaces glabrous, upper surfaces green, lower surfaces silvery green. <italic>Lateral leaves</italic> distant or imbricate apically, patent to slightly ascending, ovate, ovate-elliptic or ovate-oblong, 0.9–1.5 × 0.5–0.8 mm; bases rounded, acroscopic bases slightly to strongly overlapping the stems, basiscopic bases free from the stems; acroscopic margins on upper surfaces greenish or narrowly hyaline, if the latter, in a band 1 or 2 cells wide, the cells elongate and papillate parallel to margins, papillae in 1 row over each cell lumen, on lower surfaces hyaline in a band 2–4 cells wide, the cells as on upper surfaces, entire or minutely serrulate along distal ¼, basiscopic margins on upper surfaces greenish on lower surfaces, narrowly hyaline marginally in a band 2–4 cells wide, the cells as along acroscopic hyaline margins, entire or inconspicuously denticulate throughout; apices rounded to broadly acute, entire or tipped by 1–3 teeth; upper surfaces comprising rounded to quadrangular, sinuate-walled cells, some of these on or near basiscopic and apical regions of the laminae covered by 2–4 papillae, without idioblasts and with stomata along margins, lower surfaces comprising elongate, sinuate-walled cells, some of these papillate and idioblast-like, papillae in 1 row over each cell lumen, with stomata irregularly distributed along midribs, as well as on acroscopic half of the laminae and on both margins (visible in both surfaces of the laminae). <italic>Median leaves</italic> distant or imbricate apically, ascending to spreading, ovate or ovate-elliptic, 0.6–0.9 × 0.4–0.5 mm; bases rounded or oblique, ventricose (i.e., swollen); margins narrowly hyaline in a band 1–3 cells wide, the cells elongate and papillate parallel to margins, papillae in 1 row over each cell lumen, entire; apices acute, entire (not distinctly tipped by teeth or cilia); both surfaces without idioblasts, upper surfaces comprising rounded to quadrangular, sinuate-walled cells, many of these covered by 2–4 papillae, with stomata throughout the laminae and some near submarginal region of the outer bases, lower surfaces comprising elongate, sinuate-walled cells, without stomata. <italic>Axillary leaves</italic> similar to lateral leaves. <italic>Strobili</italic> borne throughout the stems, weakly defined, lax, flattened, 1.0–2.0 mm. <italic>Sporophylls</italic> similar to or slightly differentiated from vegetative leaves, monomorphic to subdimorphic, without a laminar flap, ovate, 0.7–1.4 × 0.5–0.8 mm, each without a keel; bases rounded; margins narrowly hyaline, entire; apices acute, entire (not distinctly tipped by teeth or cilia); <italic>dorsal sporophylls</italic> with upper surfaces green and cells as in median leaves, except for the half that overlaps the ventral sporophylls, there hyaline to greenish hyaline with elongate, papillate, and slightly sinuate-walled cells, lower surfaces silvery green and comprising elongate, sinuate-walled cells; <italic>ventral sporophylls</italic> with both surfaces hyaline to greenish hyaline, comprising elongate, sinuate-walled cells. <italic>Megasporangia</italic> few in 1 ventral row; <italic>megaspores</italic> light-orange, mostly absent, proximal and distal faces not observed, not measured. <italic>Microsporangia</italic> in 2 dorsal rows and in 1 ventral row or few and in axils of median leaves; <italic>microspores</italic> deep orange, areolate-fossulate with granulate microstructure on proximal and distal faces, 25–31 µm.</p></tp:treatment-sec><tp:treatment-sec sec-type="Habitat and distribution"><title>Habitat and distribution.</title><p><italic><tp:taxon-name><tp:taxon-name-part taxon-name-part-type="genus">Selaginella</tp:taxon-name-part> <tp:taxon-name-part taxon-name-part-type="species">saltuicola</tp:taxon-name-part></tp:taxon-name></italic> is unique among other species here described by its apparent adaptation to very wet areas near waterfalls and perhaps even partially submerged in water along creek banks in Cerrado vegetation. At present, this species is known only from the high plateau of the Chapada dos Guimarães, Mato Grosso, Brazil, where it may be a local endemic, growing on wet rocks or wet logs at 600–720 m.</p></tp:treatment-sec><tp:treatment-sec sec-type="Etymology"><title>Etymology.</title><p>The epithet of the new species is derived from the Latin <italic>saltus</italic>, meaning jump, drop or fall and <italic>cola</italic>, meaning dweller, inhabitant, and alludes to it habitat near “cachoeiras” (waterfalls).</p></tp:treatment-sec><tp:treatment-sec sec-type="Conservation status"><title>Conservation status.</title><!--PageBreak--><p><italic><tp:taxon-name><tp:taxon-name-part taxon-name-part-type="genus">Selaginella</tp:taxon-name-part> <tp:taxon-name-part taxon-name-part-type="species">saltuicola</tp:taxon-name-part></tp:taxon-name></italic> seems to be restricted to the Chapada dos Guimarães area, where the Cerrado vegetation is dominant and severely threatened by human activities (<xref ref-type="bibr" rid="B16">Oliveira-Filho and Martins 1991</xref>, <xref ref-type="bibr" rid="B21">Ratter et al. 1997</xref>, <xref ref-type="bibr" rid="B27">Strüssmann and Mott 2009</xref>). <italic><tp:taxon-name><tp:taxon-name-part taxon-name-part-type="genus">Selaginella</tp:taxon-name-part> <tp:taxon-name-part taxon-name-part-type="species">saltuicola</tp:taxon-name-part></tp:taxon-name></italic> may therefore be tentatively considered vulnerable (VU), according to <xref ref-type="bibr" rid="B10">IUCN (2012)</xref> categories and criteria, at least until additional distributional and conservation status studies can be carried out.</p></tp:treatment-sec><tp:treatment-sec sec-type="Additional specimens examined (paratypes)"><title>Additional specimens examined (paratypes).</title><p><bold>BRAZIL</bold>. <bold>Mato Grosso</bold>: Waterfall at first Igarapé after descending Chapada on road to Cuiabá, 600 m, 23 Oct 1973, <italic>Prance et al. 19336</italic> (INPA, NY), <italic>19337</italic> (INPA, K, NY); Chapada dos Guimarães, Gorge of Véu de Noiva, 17 Oct 1973, <italic>Prance et al. 19123</italic> (INPA, NY), <italic>19127</italic> (NY), <italic>19128</italic> (INPA, NY), <italic>19136</italic> (INPA, NY), <italic>19138</italic> (NY).</p></tp:treatment-sec><tp:treatment-sec sec-type="Discussion"><title>Discussion.</title><p><italic><tp:taxon-name><tp:taxon-name-part taxon-name-part-type="genus">Selaginella</tp:taxon-name-part> <tp:taxon-name-part taxon-name-part-type="species">saltuicola</tp:taxon-name-part></tp:taxon-name></italic> belongs to subg. <italic><tp:taxon-name><tp:taxon-name-part taxon-name-part-type="subgenus">Stachygynandrum</tp:taxon-name-part></tp:taxon-name></italic> and is morphologically similar to <italic><tp:taxon-name><tp:taxon-name-part taxon-name-part-type="genus">Selaginella</tp:taxon-name-part> <tp:taxon-name-part taxon-name-part-type="species">prasina</tp:taxon-name-part></tp:taxon-name></italic> from Cuba, <italic><tp:taxon-name><tp:taxon-name-part taxon-name-part-type="genus">Selaginella</tp:taxon-name-part> <tp:taxon-name-part taxon-name-part-type="species">salazariae</tp:taxon-name-part></tp:taxon-name></italic> Valdespino from Panama, and <italic><tp:taxon-name><tp:taxon-name-part taxon-name-part-type="genus">Selaginella</tp:taxon-name-part> <tp:taxon-name-part taxon-name-part-type="species">undata</tp:taxon-name-part></tp:taxon-name></italic> Shelton &amp; Caluff, from Cuba, because they share similar habit and overall vegetative leaf morphology, stomata throughout upper surfaces of median leaves, and midribs of lateral leaves restricted to ca. ¼ below apices. However, <italic><tp:taxon-name><tp:taxon-name-part taxon-name-part-type="genus">Selaginella</tp:taxon-name-part> <tp:taxon-name-part taxon-name-part-type="species">undata</tp:taxon-name-part></tp:taxon-name></italic> (isotype: <italic>Shelton &amp; Caluff 4514</italic>, B!) falls within the morphological range of <italic><tp:taxon-name><tp:taxon-name-part taxon-name-part-type="genus">Selaginella</tp:taxon-name-part> <tp:taxon-name-part taxon-name-part-type="species">prasina</tp:taxon-name-part></tp:taxon-name></italic> and may be best considered conspecific with the latter. <italic><tp:taxon-name><tp:taxon-name-part taxon-name-part-type="genus">Selaginella</tp:taxon-name-part> <tp:taxon-name-part taxon-name-part-type="species">saltuicola</tp:taxon-name-part></tp:taxon-name></italic> differs from <italic><tp:taxon-name><tp:taxon-name-part taxon-name-part-type="genus">Selaginella</tp:taxon-name-part> <tp:taxon-name-part taxon-name-part-type="species">prasina</tp:taxon-name-part></tp:taxon-name></italic> by the characters of median leaf shape, apex type, inner margin color and projections, leaf base shape, strobilus morphology, and megaspore color, as discussed in the diagnosis, as well as by having ovate, ovate-elliptic, or ovate-oblong (vs. obovate) axillary leaves and many cells on the upper surfaces of median leaves covered by 2–4 (Fig. <xref ref-type="fig" rid="F12">12B</xref>) [vs. without (Fig. <xref ref-type="fig" rid="F12">12E</xref>)] papillae. It differs from <italic><tp:taxon-name><tp:taxon-name-part taxon-name-part-type="genus">Selaginella</tp:taxon-name-part> <tp:taxon-name-part taxon-name-part-type="species">salazariae</tp:taxon-name-part></tp:taxon-name></italic> in its median leaves ovate or ovate-elliptic (vs. obovate, obovate-elliptic, or broadly elliptic) with acute (vs. abruptly cuspidate to short-aristate) apices.</p><p>We note that Neotropical <italic><tp:taxon-name><tp:taxon-name-part taxon-name-part-type="genus">Selaginella</tp:taxon-name-part></tp:taxon-name></italic> species studied (i.e., <italic><tp:taxon-name><tp:taxon-name-part taxon-name-part-type="genus">Selaginella</tp:taxon-name-part> <tp:taxon-name-part taxon-name-part-type="species">prasina</tp:taxon-name-part></tp:taxon-name></italic>, <italic><tp:taxon-name><tp:taxon-name-part taxon-name-part-type="genus">Selaginella</tp:taxon-name-part> <tp:taxon-name-part taxon-name-part-type="species">salazariae</tp:taxon-name-part></tp:taxon-name></italic>, and <italic><tp:taxon-name><tp:taxon-name-part taxon-name-part-type="genus">Selaginella</tp:taxon-name-part> <tp:taxon-name-part taxon-name-part-type="species">saltuicola</tp:taxon-name-part></tp:taxon-name></italic>) that grow either partially underwater or constantly wetted by waterfalls, rivers, or creeks have numerous stomata distributed over the upper surfaces of median leaves (Fig. <xref ref-type="fig" rid="F12">12A, B, E</xref>) and broadly acute to obtuse, rounded (Fig. <xref ref-type="fig" rid="F12">12A, C, D</xref>) or truncate lateral leaves (Fig. <xref ref-type="fig" rid="F12">12F</xref>). At present, it is not clear if the shared characters among those species might be the result of adaptation to a similar habitat (i.e., wet rocks or logs on waterfalls or stream banks) by convergent evolution or synapomorphies that may phylogenetically relate them.</p><p>In some plants of <!--PageBreak--><!--PageBreak--><italic><tp:taxon-name><tp:taxon-name-part taxon-name-part-type="genus">Selaginella</tp:taxon-name-part> <tp:taxon-name-part taxon-name-part-type="species">saltuicola</tp:taxon-name-part></tp:taxon-name></italic>, as well as in some of <italic><tp:taxon-name><tp:taxon-name-part taxon-name-part-type="genus">Selaginella</tp:taxon-name-part> <tp:taxon-name-part taxon-name-part-type="species">alstonii</tp:taxon-name-part></tp:taxon-name></italic>, we found strobili with continuous, vegetative growth from their apices. This condition was reported to occur in the genus by <xref ref-type="bibr" rid="B8">Hieronymus (1901)</xref>, <xref ref-type="bibr" rid="B34">Williams (1931)</xref>, <xref ref-type="bibr" rid="B12">Jermy (1990)</xref>, and <xref ref-type="bibr" rid="B29">Valdespino (1993a</xref>, <xref ref-type="bibr" rid="B30">1993b</xref>, <xref ref-type="bibr" rid="B31">1995</xref>). In <italic><tp:taxon-name><tp:taxon-name-part taxon-name-part-type="genus">Selaginella</tp:taxon-name-part></tp:taxon-name></italic>, normally, fertile shoots (strobili) originate from the tips of vegetative shoots (i.e., stems and branches) in a “vegetative (V)/determinate fertile (F) growth pattern” or “V/F pattern,” although in plants of some species, e.g., <italic><tp:taxon-name><tp:taxon-name-part taxon-name-part-type="genus">Selaginella</tp:taxon-name-part> <tp:taxon-name-part taxon-name-part-type="species">decomposita</tp:taxon-name-part></tp:taxon-name></italic> and <italic><tp:taxon-name><tp:taxon-name-part taxon-name-part-type="genus">Selaginella</tp:taxon-name-part> <tp:taxon-name-part taxon-name-part-type="species">saltuicola</tp:taxon-name-part></tp:taxon-name></italic>, microsporangial development was observed in axils of median leaves, similarly to what is seen in <italic><tp:taxon-name><tp:taxon-name-part taxon-name-part-type="genus">Selaginella</tp:taxon-name-part> <tp:taxon-name-part taxon-name-part-type="species">denticulata</tp:taxon-name-part></tp:taxon-name></italic> (L.) Spring where mega- and microsporangia are found in axils of lateral leaves below the weekly differentiated strobilus (see images in <xref ref-type="bibr" rid="B19">Quiles 2015</xref>). In the phenomenon described for <italic><tp:taxon-name><tp:taxon-name-part taxon-name-part-type="genus">Selaginella</tp:taxon-name-part> <tp:taxon-name-part taxon-name-part-type="species">saltuicola</tp:taxon-name-part></tp:taxon-name></italic> and <italic><tp:taxon-name><tp:taxon-name-part taxon-name-part-type="genus">Selaginella</tp:taxon-name-part> <tp:taxon-name-part taxon-name-part-type="species">alstonii</tp:taxon-name-part></tp:taxon-name></italic>, however, the fertile growth becomes indeterminate and the apices of strobili revert to a vegetative condition in what could be termed a “V/indeterminate F/V growth pattern” or “V/F/V pattern” that is also found in other species such as <italic><tp:taxon-name><tp:taxon-name-part taxon-name-part-type="genus">Selaginella</tp:taxon-name-part> <tp:taxon-name-part taxon-name-part-type="species">finitima</tp:taxon-name-part></tp:taxon-name></italic> Mickel &amp; Beitel, <italic><tp:taxon-name><tp:taxon-name-part taxon-name-part-type="genus">Selaginella</tp:taxon-name-part> <tp:taxon-name-part taxon-name-part-type="species">porphyrospora</tp:taxon-name-part></tp:taxon-name></italic> A. Braun, and <italic><tp:taxon-name><tp:taxon-name-part taxon-name-part-type="genus">Selaginella</tp:taxon-name-part> <tp:taxon-name-part taxon-name-part-type="species">tenella</tp:taxon-name-part></tp:taxon-name></italic> (P. Beauv.) Spring in mainland in the Neotropics (<xref ref-type="bibr" rid="B32">Valdespino 1995</xref>), <italic><tp:taxon-name><tp:taxon-name-part taxon-name-part-type="genus">Selaginella</tp:taxon-name-part> <tp:taxon-name-part taxon-name-part-type="species">orbiculifolia</tp:taxon-name-part></tp:taxon-name></italic> Shelton &amp; Caluff from Cuba (<xref ref-type="bibr" rid="B3">Caluff and Shelton 2003</xref>), and <italic><tp:taxon-name><tp:taxon-name-part taxon-name-part-type="genus">Selaginella</tp:taxon-name-part> <tp:taxon-name-part taxon-name-part-type="species">wangpeishanii</tp:taxon-name-part></tp:taxon-name></italic> Li Bing Zhang, H. He &amp; Q. W. Sun from China, which <xref ref-type="bibr" rid="B35">Zhang et al. (2014)</xref> termed TST (where T is for trophophyll = vegetative leaf, and S is for sporophyll) arrangement of microphylls. In a third condition, the second vegetative growth of the V/F/V pattern of the shoot becomes fertile and indeterminate in a “V/F/ V/indeterminate F growth pattern” or “V/F/V/F” pattern, found for example in <italic><tp:taxon-name><tp:taxon-name-part taxon-name-part-type="genus">Selaginella</tp:taxon-name-part> <tp:taxon-name-part taxon-name-part-type="species">correae</tp:taxon-name-part></tp:taxon-name></italic> Valdespino from Panama (<xref ref-type="bibr" rid="B30">Valdespino 1993b</xref>), <italic><tp:taxon-name><tp:taxon-name-part taxon-name-part-type="genus">Selaginella</tp:taxon-name-part> <tp:taxon-name-part taxon-name-part-type="species">oregana</tp:taxon-name-part></tp:taxon-name></italic> D.C. Eaton from temperate zones in western North America (<xref ref-type="bibr" rid="B29">Valdespino 1993a</xref>), and <italic><tp:taxon-name><tp:taxon-name-part taxon-name-part-type="genus">Selaginella</tp:taxon-name-part> <tp:taxon-name-part taxon-name-part-type="species">tuberculata</tp:taxon-name-part></tp:taxon-name></italic> Spruce ex Baker (e.g., <italic>Steyermark 75483</italic>, NY!) from South America. This V/F/V/F pattern consists of a shoot with alternating vegetative leaves, sporophylls, and vegetative leaves along the stems and is reminiscent of the pattern found in some species of <italic><tp:taxon-name><tp:taxon-name-part taxon-name-part-type="genus">Huperzia</tp:taxon-name-part></tp:taxon-name></italic> (<tp:taxon-name><tp:taxon-name-part taxon-name-part-type="family">Lycopodiaceae</tp:taxon-name-part></tp:taxon-name>). <xref ref-type="bibr" rid="B31">Valdespino (1995)</xref> suggested these alternating patterns of vegetative stems and fertile shoot formation could be an adaptive strategy of <italic><tp:taxon-name><tp:taxon-name-part taxon-name-part-type="genus">Selaginella</tp:taxon-name-part></tp:taxon-name></italic>, or it could be a response to damage to the growing apices. In any case, hormones may probably mediate this phenomenon, which seems to be more common and found across geographically and phylogenetically different <italic><tp:taxon-name><tp:taxon-name-part taxon-name-part-type="genus">Selaginella</tp:taxon-name-part></tp:taxon-name></italic> taxa than previously acknowledged. The ecological advantages of such variation, phylogenetic significance, and possible genetic and/or hormonal origin remain to be determined.</p><fig id="F12" position="float" orientation="portrait"><label>Figure 12.</label><caption><p><italic><tp:taxon-name><tp:taxon-name-part taxon-name-part-type="genus">Selaginella</tp:taxon-name-part> <tp:taxon-name-part taxon-name-part-type="species">saltuicola</tp:taxon-name-part></tp:taxon-name></italic> Valdespino. <bold>A</bold> Section of upper surface of stem <bold>B</bold> Upper surface of median leaf <bold>C</bold> Section of lower surface of stem <bold>D</bold> Lower surface of lateral leaf. <bold>A–D</bold> taken from paratype, <italic>Prance et al. 19337</italic> (NY). <italic><tp:taxon-name><tp:taxon-name-part taxon-name-part-type="genus">Selaginella</tp:taxon-name-part> <tp:taxon-name-part taxon-name-part-type="species">prasina</tp:taxon-name-part></tp:taxon-name></italic> Baker <bold>E</bold> Upper surface of median leaf <bold>F</bold> Lower surface of lateral leaf <bold>E</bold>, <bold>F</bold> taken from <italic>Smith et al. 115583</italic> (GH).</p></caption><graphic xmlns:xlink="http://www.w3.org/1999/xlink" xlink:href="phytokeys-050-061-g012.jpg" position="float" orientation="portrait" xlink:type="simple" id="oo_45224.jpg"/></fig><fig id="F13" position="float" orientation="portrait"><label>Figure 13.</label><caption><p><italic><tp:taxon-name><tp:taxon-name-part taxon-name-part-type="genus">Selaginella</tp:taxon-name-part> <tp:taxon-name-part taxon-name-part-type="species">saltuicola</tp:taxon-name-part></tp:taxon-name></italic> Valdespino. <bold>A</bold> Microspore proximal face <bold>B</bold> Microspore distal face <bold>A, B</bold> taken from holotype, <italic>Prance et al. 19126</italic> (NY).</p></caption><graphic xmlns:xlink="http://www.w3.org/1999/xlink" xlink:href="phytokeys-050-061-g013.jpg" position="float" orientation="portrait" xlink:type="simple" id="oo_45225.jpg"/></fig></tp:treatment-sec><ref-list><ref id="B16"><mixed-citation xmlns:xlink="http://www.w3.org/1999/xlink" xlink:type="simple"><person-group><name name-style="western"><surname>Oliveira-Filho</surname><given-names>AT</given-names></name><name name-style="western"><surname>Martins</surname><given-names>FR</given-names></name></person-group> (<year>1991</year>) <article-title>A comparative study of five cerrado areas in southern Mato Grosso, Brazil.</article-title> <source>Edinburgh Journal of Botany</source> <volume>48</volume>(<issue>3</issue>): <fpage>307</fpage>–<lpage>332</lpage>. doi: <ext-link ext-link-type="doi" xlink:href="10.1017/S0960428600003036" xlink:type="simple">10.1017/S0960428600003036</ext-link></mixed-citation></ref><ref id="B21"><mixed-citation xmlns:xlink="http://www.w3.org/1999/xlink" xlink:type="simple"><person-group><name name-style="western"><surname>Ratter</surname><given-names>JA</given-names></name><name name-style="western"><surname>Ribeiro</surname><given-names>JF</given-names></name><name name-style="western"><surname>Bridgewater</surname><given-names>S</given-names></name></person-group> (<year>1997</year>) <article-title>The Brazilian cerrado vegetation and threats to its biodiversity.</article-title> <source>Annals of Botany</source> <volume>80</volume>: <fpage>223</fpage>–<lpage>230</lpage>. doi: <ext-link ext-link-type="doi" xlink:href="10.1006/anbo.1997.0469" xlink:type="simple">10.1006/anbo.1997.0469</ext-link></mixed-citation></ref><ref id="B27"><mixed-citation xmlns:xlink="http://www.w3.org/1999/xlink" xlink:type="simple"><person-group><name name-style="western"><surname>Strüssmann</surname><given-names>C</given-names></name><name name-style="western"><surname>Mott</surname><given-names>T</given-names></name></person-group> (<year>2009</year>) <article-title>Sympatric amphisbaenids from Manso Dam region, Mato Grosso state, western Brazil, with the description of a new two-pored species of <italic><tp:taxon-name><tp:taxon-name-part taxon-name-part-type="genus">Amphisbaena</tp:taxon-name-part></tp:taxon-name></italic> (<tp:taxon-name><tp:taxon-name-part taxon-name-part-type="order">Squamata</tp:taxon-name-part></tp:taxon-name>, <tp:taxon-name><tp:taxon-name-part taxon-name-part-type="family">Amphisbaenidae</tp:taxon-name-part></tp:taxon-name>).</article-title> <source>Studies on Neotropical Fauna and Environment</source> <volume>44</volume>(<issue>1</issue>): <fpage>37</fpage>–<lpage>46</lpage>. doi: <ext-link ext-link-type="doi" xlink:href="10.1080/01650520802628295" xlink:type="simple">10.1080/01650520802628295</ext-link></mixed-citation></ref><ref id="B10"><mixed-citation xmlns:xlink="http://www.w3.org/1999/xlink" xlink:type="simple"><institution xlink:type="simple">IUCN</institution> (<year>2012</year>) <source>IUCN Red List Categories and Criteria, Version 3.1. Second edition. Prepared by the IUCN Species Survival Commission</source>. <publisher-name>IUCN</publisher-name>, <publisher-loc>Gland, Switzerland and Cambridge, United Kingdom</publisher-loc>.</mixed-citation></ref><ref id="B8"><mixed-citation xmlns:xlink="http://www.w3.org/1999/xlink" xlink:type="simple"><person-group><name name-style="western"><surname>Hieronymus</surname><given-names>G</given-names></name></person-group> (<year>1901</year>) <article-title><tp:taxon-name><tp:taxon-name-part taxon-name-part-type="family">Selaginellaceae</tp:taxon-name-part></tp:taxon-name>.</article-title> In: <person-group><name name-style="western"><surname>Engler</surname><given-names>A</given-names></name><name name-style="western"><surname>Prantl</surname><given-names>K</given-names></name></person-group> (<role>Eds</role>) <source>Die Natürlichen Pflanzenfamilien</source> <volume>1</volume>(<issue>4</issue>). <publisher-loc>Leipzig</publisher-loc>, <fpage>621</fpage>–<lpage>715</lpage>.</mixed-citation></ref><ref id="B34"><mixed-citation xmlns:xlink="http://www.w3.org/1999/xlink" xlink:type="simple"><person-group><name name-style="western"><surname>Williams</surname><given-names>S</given-names></name></person-group> (<year>1931</year>) <article-title>An analysis of the vegetative organs of <italic><tp:taxon-name><tp:taxon-name-part taxon-name-part-type="genus">Selaginella</tp:taxon-name-part> <tp:taxon-name-part taxon-name-part-type="species">grandis</tp:taxon-name-part></tp:taxon-name></italic> Moore, together with some observations on abnormalities and experimental results.</article-title> <source>Transactions of the Royal Society of Edinburgh</source> <volume>57</volume>(<issue>1</issue>): <fpage>1</fpage>–<lpage>24</lpage>. doi: <ext-link ext-link-type="doi" xlink:href="10.1017/S0080456800016616" xlink:type="simple">10.1017/S0080456800016616</ext-link></mixed-citation></ref><ref id="B12"><mixed-citation xmlns:xlink="http://www.w3.org/1999/xlink" xlink:type="simple"><person-group><name name-style="western"><surname>Jermy</surname><given-names>AC</given-names></name></person-group> (<year>1990</year>) <article-title><tp:taxon-name><tp:taxon-name-part taxon-name-part-type="family">Selaginellaceae</tp:taxon-name-part></tp:taxon-name>.</article-title> In: <person-group><name name-style="western"><surname>Kramer</surname><given-names>KU</given-names></name><name name-style="western"><surname>Green</surname><given-names>PS</given-names></name></person-group> (<role>Eds</role>) <source>Pteridophytes and Gymnosperms</source> <volume>Vol. I</volume>. In: <person-group><name name-style="western"><surname>Kubitzki</surname><given-names>K</given-names></name></person-group> (<role>Ed.</role>) <source>The Families and Genera of Vascular Plants</source>. <publisher-name>Springer-Verlag</publisher-name>, <publisher-loc>Berlin</publisher-loc>, <fpage>39</fpage>–<lpage>45</lpage>. doi: <ext-link ext-link-type="doi" xlink:href="10.1007/978-3-662-02604-5_11" xlink:type="simple">10.1007/978-3-662-02604-5_11</ext-link></mixed-citation></ref><ref id="B29"><mixed-citation xmlns:xlink="http://www.w3.org/1999/xlink" xlink:type="simple"><person-group><name name-style="western"><surname>Valdespino</surname><given-names>IA</given-names></name></person-group> (<year>1993a</year>) <article-title><tp:taxon-name><tp:taxon-name-part taxon-name-part-type="family">Selaginellaceae</tp:taxon-name-part></tp:taxon-name>.</article-title> In: <institution xlink:type="simple">Flora of North America Editorial Committee</institution> (<role>Eds</role>) <source>Flora of North America North of Mexico. Vol. 2. Pteridophytes and Gymnosperms</source>. <publisher-name>Oxford University Press</publisher-name>, <publisher-loc>New York</publisher-loc>, <fpage>38</fpage>–<lpage>63</lpage>.</mixed-citation></ref><ref id="B30"><mixed-citation xmlns:xlink="http://www.w3.org/1999/xlink" xlink:type="simple"><person-group><name name-style="western"><surname>Valdespino</surname><given-names>IA</given-names></name></person-group> (<year>1993b</year>) <article-title>Notes on neotropical <italic><tp:taxon-name><tp:taxon-name-part taxon-name-part-type="genus">Selaginella</tp:taxon-name-part></tp:taxon-name></italic> (<tp:taxon-name><tp:taxon-name-part taxon-name-part-type="family">Selaginellaceae</tp:taxon-name-part></tp:taxon-name>), including new species from Panama.</article-title> <source>Brittonia</source> <volume>45</volume>(<issue>4</issue>): <fpage>315</fpage>–<lpage>327</lpage>. doi: <ext-link ext-link-type="doi" xlink:href="10.2307/2807605" xlink:type="simple">10.2307/2807605</ext-link></mixed-citation></ref><ref id="B31"><mixed-citation xmlns:xlink="http://www.w3.org/1999/xlink" xlink:type="simple"><person-group><name name-style="western"><surname>Valdespino</surname><given-names>IA</given-names></name></person-group> (<year>1995</year>) <source>A monographic revision of <tp:taxon-name><tp:taxon-name-part taxon-name-part-type="genus">Selaginella</tp:taxon-name-part> <tp:taxon-name-part taxon-name-part-type="authority">P. Beauv.</tp:taxon-name-part> <tp:taxon-name-part taxon-name-part-type="infraspecific-rank">subgenus</tp:taxon-name-part> <tp:taxon-name-part taxon-name-part-type="subgenus">Heterostachys</tp:taxon-name-part></tp:taxon-name> Baker in Central and South America</source>. <comment>Doctoral Thesis</comment>. <publisher-name>The City University of New York</publisher-name>, <publisher-loc>New York</publisher-loc>, <fpage>1</fpage>–<lpage>405</lpage>.</mixed-citation></ref><ref id="B19"><mixed-citation xmlns:xlink="http://www.w3.org/1999/xlink" xlink:type="simple"><person-group><name name-style="western"><surname>Quiles</surname><given-names>J</given-names></name></person-group> (<year>2015</year>) <article-title><italic><tp:taxon-name><tp:taxon-name-part taxon-name-part-type="genus">Selaginella</tp:taxon-name-part> <tp:taxon-name-part taxon-name-part-type="species">denticulata</tp:taxon-name-part></tp:taxon-name></italic> (L.) Spring (images).</article-title> In: <person-group><name name-style="western"><surname>Quiles</surname><given-names>J</given-names></name></person-group> (<role>webmaster</role>) <source>Flora Silvestre del Mediterráneo: Fotografías de flora silvestre del mediterráneo occidental</source>. <publisher-loc>Valencia, España</publisher-loc>. <ext-link ext-link-type="uri" xlink:href="http://www.florasilvestre.es/mediterranea/index.htm" xlink:type="simple">http://www.florasilvestre.es/mediterranea/index.htm</ext-link> [<date-in-citation content-type="access-date">accessed 03.04.2015</date-in-citation>]</mixed-citation></ref><ref id="B32"><mixed-citation xmlns:xlink="http://www.w3.org/1999/xlink" xlink:type="simple"><person-group><name name-style="western"><surname>Valdespino</surname><given-names>IA</given-names></name></person-group> (<year>2015</year>) <article-title>Two new species and a new record of <italic><tp:taxon-name><tp:taxon-name-part taxon-name-part-type="genus">Selaginella</tp:taxon-name-part></tp:taxon-name></italic> (<tp:taxon-name><tp:taxon-name-part taxon-name-part-type="family">Selaginellaceae</tp:taxon-name-part></tp:taxon-name>) from Bolivia.</article-title> <source>Novon</source> <volume>24</volume>: <fpage>96</fpage>–<lpage>105</lpage>.</mixed-citation></ref><ref id="B3"><mixed-citation xmlns:xlink="http://www.w3.org/1999/xlink" xlink:type="simple"><person-group><name name-style="western"><surname>Caluff</surname><given-names>MG</given-names></name><name name-style="western"><surname>Shelton</surname><given-names>G</given-names></name></person-group> (<year>2003</year>) <article-title>The musciform <italic><tp:taxon-name><tp:taxon-name-part taxon-name-part-type="genus">Selaginella</tp:taxon-name-part></tp:taxon-name></italic> species (<tp:taxon-name><tp:taxon-name-part taxon-name-part-type="family">Selaginellaceae</tp:taxon-name-part></tp:taxon-name>) with broad lateral leaves in the West Indies.</article-title> <source>Willdenowia</source> <volume>33</volume>: <fpage>425</fpage>–<lpage>437</lpage>. doi: <ext-link ext-link-type="doi" xlink:href="10.3372/wi.33.33217" xlink:type="simple">10.3372/wi.33.33217</ext-link></mixed-citation></ref><ref id="B35"><mixed-citation xmlns:xlink="http://www.w3.org/1999/xlink" xlink:type="simple"><person-group><name name-style="western"><surname>Zhang</surname><given-names>LB</given-names></name><name name-style="western"><surname>Sun</surname><given-names>QW</given-names></name><name name-style="western"><surname>He</surname><given-names>H</given-names></name></person-group> (<year>2014</year>) <article-title><italic><tp:taxon-name><tp:taxon-name-part taxon-name-part-type="genus">Selaginella</tp:taxon-name-part> <tp:taxon-name-part taxon-name-part-type="species">wangpeishanii</tp:taxon-name-part></tp:taxon-name></italic> (<tp:taxon-name><tp:taxon-name-part taxon-name-part-type="family">Selaginellaceae</tp:taxon-name-part></tp:taxon-name>), a new lycophyte from a limestone cave in Guizhou, China.</article-title> <source>Phytotaxa</source> <volume>164</volume>: <fpage>195</fpage>–<lpage>199</lpage>. doi: <ext-link ext-link-type="doi" xlink:href="10.11646/phytotaxa.164.3.5" xlink:type="simple">10.11646/phytotaxa.164.3.5</ext-link></mixed-citation></ref></ref-list></tp:taxon-treatment>
