# Supplementary material for: Seven new species of Selaginella subg. Stachygynandrum (Selaginellaceae) from Brazil and new synonyms for the genus
Source: PhytoKeys. 2015 Jun 16;(50):61–99. doi: 10.3897/phytokeys.50.4873 (PMC4489085; doi:10.3897/phytokeys.50.4873)
Supplement: XML Treatment for Selaginella sematophylla [file phytokeys.50.4873-treatment7.xml]

<!DOCTYPE tp:taxon-treatment
  PUBLIC "-//TaxonX//DTD Taxonomic Treatment Publishing DTD v0 20100105//EN" "tax-treatment-NSO.dtd">
<tp:taxon-treatment xmlns:tp="http://www.plazi.org/taxpub"><tp:treatment-meta><kwd-group><label>Taxon classification</label><kwd><named-content content-type="kingdom">Plantae</named-content></kwd><kwd><named-content content-type="order">Selaginellales</named-content></kwd><kwd><named-content content-type="family">Selaginellaceae</named-content></kwd></kwd-group><mixed-citation publication-type="journal"><person-group><name><surname>Valdespino</surname><given-names>Iván A.</given-names></name><name><surname>Heringer</surname><given-names>Gustavo</given-names></name><name><surname>Salino</surname><given-names>Alexandre</given-names></name><name><surname>Góes-Neto</surname><given-names>Luiz A. de Araújo</given-names></name><name><surname>Ceballos</surname><given-names>Jorge</given-names></name></person-group><article-title>Seven new species of <tp:taxon-name><tp:taxon-name-part taxon-name-part-type="genus">Selaginella</tp:taxon-name-part> <tp:taxon-name-part taxon-name-part-type="infraspecific-rank">subg.</tp:taxon-name-part> <tp:taxon-name-part taxon-name-part-type="subgenus">Stachygynandrum</tp:taxon-name-part></tp:taxon-name> (<tp:taxon-name><tp:taxon-name-part taxon-name-part-type="family">Selaginellaceae</tp:taxon-name-part></tp:taxon-name>) from Brazil and new synonyms for the genus</article-title><source>PhytoKeys</source><day>16</day><month>6</month><year>2015</year><volume>2015</volume><issue>50</issue><fpage>61</fpage><lpage>99</lpage><pub-id pub-id-type="doi">10.3897/phytokeys.50.4873</pub-id></mixed-citation></tp:treatment-meta><tp:nomenclature><tp:taxon-name>
                        <tp:taxon-name-part taxon-name-part-type="genus">Selaginella</tp:taxon-name-part>
                        <tp:taxon-name-part taxon-name-part-type="species">sematophylla</tp:taxon-name-part>
                        <object-id xmlns:xlink="http://www.w3.org/1999/xlink" content-type="ipni" xlink:type="simple">urn:lsid:ipni.org:names:77147604-1</object-id>
                    </tp:taxon-name><tp:taxon-authority>Valdespino, G. Heringer &amp; Salino</tp:taxon-authority><tp:taxon-status xmlns:xlink="http://www.w3.org/1999/xlink" xlink:type="simple">sp. nov.</tp:taxon-status><xref ref-type="fig" rid="F14">Figures 14</xref><xref ref-type="fig" rid="F15">, 15</xref></tp:nomenclature><tp:treatment-sec sec-type="Diagnosis"><title>Diagnosis.</title><p><italic><tp:taxon-name><tp:taxon-name-part taxon-name-part-type="genus">Selaginella</tp:taxon-name-part> <tp:taxon-name-part taxon-name-part-type="species">sematophylla</tp:taxon-name-part></tp:taxon-name></italic> differs chiefly from <italic><tp:taxon-name><tp:taxon-name-part taxon-name-part-type="genus">Selaginella</tp:taxon-name-part> <tp:taxon-name-part taxon-name-part-type="species">vestiens</tp:taxon-name-part></tp:taxon-name></italic> in having (vs. lacking) idioblasts on upper surfaces of median leaves and dorsal sporophylls and on lower surfaces of lateral leaves, and by its acute (vs. acuminate to aristate, 0.4–0.7 mm) median leaves, and creeping (vs. ascending to suberect) habit.</p><!--PageBreak--></tp:treatment-sec><tp:treatment-sec sec-type="Type"><title>Type.</title><p><bold>BRAZIL</bold>. Minas Gerais: São Sebastião do Paraíso, Baú, [ca. <named-content xmlns:xlink="http://www.w3.org/1999/xlink" content-type="dwc:verbatimCoordinates" xlink:type="simple">20°53'52"S, 46°57'33"W</named-content>], 26 Apr 1945, <italic>A.C. Brade &amp; A. Barbosa 17953</italic> (holotype: MO!; isotypes: BM!, CESJ!, NY!, PMA-fragment!, RB-image!).</p></tp:treatment-sec><tp:treatment-sec sec-type="Description"><title>Description.</title><!--PageBreak--><p><italic>Plants</italic> terrestrial. <italic>Stems</italic> creeping, stramineous, 2–3.5 cm long, 0.1–0.3 mm diam., exarticulate, not flagelliform or stoloniferous, 1-branched. <italic>Rhizophores</italic> axillary, borne throughout stems, filiform, 0.05–0.1 mm diam. <italic>Leaves</italic> heteromorphic throughout, thin-membranaceous to chartaceous, both surfaces glabrous, upper surfaces green, lower surfaces silvery green. <italic>Lateral leaves</italic> distant or imbricate distally, patent, ovate, 1.0–1.4 × 0.6–0.9 mm; bases rounded, acroscopic bases strongly overlapping the stems, basiscopic bases free from the stems; acroscopic margins hyaline to green-hyaline in a band 2–6 cells wide, the cells elongate and papillate parallel to margins, papillae in 1 row over each cell lumen, short- to long-ciliate along proximal ¼–½ and serrulate distally; basiscopic margins hyaline in a band 2 or 3 cells wide, the cells as on acroscopic margins, short-ciliate along proximal ⅕, otherwise serrate to serrulate along distal ⅘; apices acute, tipped by 1–3 teeth; upper surfaces comprising quadrangular to rounded, sinuate-walled cells, some of these on or near basiscopic and apical regions of the laminae, which are covered by 1–5 papillae, without idioblasts or stomata, lower surfaces comprising elongate, sinuate-walled cells, some of these papillate and idioblast-like, papillae in 1 row over each cell lumen, with stomata along midribs and few irregularly distributed over laminae. <italic>Median leaves</italic> imbricate, ascending, lanceolate, 0.8–1.4 × 0.3–0.7 mm; bases oblique to rounded, margins hyaline in a band 3–7 cells wide, the cells elongate and papillate parallel to margins, papillae in 1 row over each cell lumen, serrate to denticulate throughout; apices acute, tipped by 1 or 2 teeth; upper surfaces comprising rounded to quadrangular, sinuate-walled cells, most of these covered by 1–7 papillae, and some idioblast-like, papillate, elongate cells with papillae in 1 row over each cell lumen along both sides of the midribs, with stomata in 1 or 2 rows along midribs and a few irregularly distributed on proximal region of inner half of the laminae, lower surfaces comprising elongate, sinuate-walled cells, without stomata. <italic>Axillary leaves</italic> similar to lateral leaves. <italic>Strobili</italic> terminal on branch tips, lax, slightly quadrangular, 2.0–8.0 mm. <italic>Sporophylls</italic> monomorphic to slightly dimorphic, without a laminar flap, lanceolate, 1–1.4 × 0.5–0.8 mm, each without a keel; bases rounded; margins hyaline, serrulate; apices gradually acute, tipped by 1–3 teeth; <italic>dorsal sporophylls</italic> with both surfaces having idioblasts, upper surfaces green with cells as in median leaves, except for the half that overlaps the ventral sporophylls, there hyaline to greenish hyaline and with elongate, papillate, and slightly sinuate-walled cells, lower surface silvery green comprising elongate, sinuate-walled cells; <italic>ventral sporophylls</italic> with both surfaces hyaline and comprising elongate, sinuate-walled cells. <italic>Megasporangia</italic> in 2 ventral rows; <italic>megaspores</italic> cream or light-yellow, rugulate-reticulate with granulate-perforate microstructure on proximal faces, reticulate or reticulate-granular with granulate-echinulate and perforate microstructure on distal faces, 275–290 µm. <italic>Microsporangia</italic> in 2 dorsal rows; <italic>microspores</italic> orange, psilate marginally to rugulate towards the center with granulate microstructure on proximal faces, rugulate-cristate or cristate with broad baculate-like projections and granulate microstructure on distal faces, 28–40 µm.</p></tp:treatment-sec><tp:treatment-sec sec-type="Habitat and distribution"><title>Habitat and distribution.</title><p><italic><tp:taxon-name><tp:taxon-name-part taxon-name-part-type="genus">Selaginella</tp:taxon-name-part> <tp:taxon-name-part taxon-name-part-type="species">sematophylla</tp:taxon-name-part></tp:taxon-name></italic> is known from Minas Gerais, Espírito Santo, and Rio de Janeiro states in Brazil. It grows in Campos Rupestres and Atlantic Rainforest vegetation on sandy soil in shaded, wet places at 1000–1230 m.</p><!--PageBreak--><!--PageBreak--></tp:treatment-sec><tp:treatment-sec sec-type="Etymology"><title>Etymology.</title><p>The epithet of the new species derives from the Greek, <italic>sema -tos</italic>, meaning sign, flag, mark and <italic>phyllon</italic>, meaning leaf; this refers to the presence of conspicuous, hyaline idioblasts on upper leaf surfaces.</p></tp:treatment-sec><tp:treatment-sec sec-type="Conservation status"><title>Conservation status.</title><p>The distributional range of <italic><tp:taxon-name><tp:taxon-name-part taxon-name-part-type="genus">Selaginella</tp:taxon-name-part> <tp:taxon-name-part taxon-name-part-type="species">sematophylla</tp:taxon-name-part></tp:taxon-name></italic> encompasses three southeastern states of Brazil, but the vegetation types it inhabits are in peril; thus, we believe advisable to consider it vulnerable (VU), according to <xref ref-type="bibr" rid="B10">IUCN (2012)</xref> categories and criteria.</p></tp:treatment-sec><tp:treatment-sec sec-type="Additional specimens examined (paratypes)"><title>Additional specimens examined (paratypes).</title><p><bold>BRAZIL. Minas Gerais</bold>: Arredores de São Sebastião do Paraíso, Apr 1945, <italic>Brade et al. [Beta 109]</italic> (R); Baú, 26 Apr 1949, <italic>Brade 3461</italic> (CESJ); Serra Nova, Rio Pardo de Minas, Parque Estadual de Serra Nova, <named-content xmlns:xlink="http://www.w3.org/1999/xlink" content-type="dwc:verbatimCoordinates" xlink:type="simple">15°39'37,5"S, 42°45'53,7"W</named-content>, 1000–1230 m, 13 Mar 2007, <italic>Salino et al. 11734</italic> (BHCB). <bold>Espírito Santo</bold>: Santa Maria do Jetibá, Garrafão, Pedra do Garrafão, <named-content xmlns:xlink="http://www.w3.org/1999/xlink" content-type="dwc:verbatimCoordinates" xlink:type="simple">20°10'24,5"S, 40°55'6,8"W</named-content>, 1081 m, 28 Aug 2009, <italic>Salino et al. 14543</italic> (BHCB, PMA). <bold>Rio de Janeiro</bold>: Santo Antônio do Imbé, Mandigueira, Apr 1932, <italic>Brade &amp; Santos-Lima 11670</italic> (R).</p></tp:treatment-sec><tp:treatment-sec sec-type="Discussion"><title>Discussion.</title><p><italic><tp:taxon-name><tp:taxon-name-part taxon-name-part-type="genus">Selaginella</tp:taxon-name-part> <tp:taxon-name-part taxon-name-part-type="species">sematophylla</tp:taxon-name-part></tp:taxon-name></italic> is a member of subg. <italic><tp:taxon-name><tp:taxon-name-part taxon-name-part-type="subgenus">Stachygynandrum</tp:taxon-name-part></tp:taxon-name></italic> and is characterized by having stems 1-branched, lateral and median leaves with hyaline margins, and idioblasts on upper surfaces of median leaves (Fig. <xref ref-type="fig" rid="F14">14A, B</xref>), lower surface of lateral leaves (Fig. <xref ref-type="fig" rid="F14">14C, D</xref>), and on both surfaces of sporophylls.</p><p>In the past, specimens of <italic><tp:taxon-name><tp:taxon-name-part taxon-name-part-type="genus">Selaginella</tp:taxon-name-part> <tp:taxon-name-part taxon-name-part-type="species">sematophylla</tp:taxon-name-part></tp:taxon-name></italic> were identified as <italic><tp:taxon-name><tp:taxon-name-part taxon-name-part-type="genus">Selaginella</tp:taxon-name-part> <tp:taxon-name-part taxon-name-part-type="species">fragillima</tp:taxon-name-part></tp:taxon-name></italic> (= <italic><tp:taxon-name><tp:taxon-name-part taxon-name-part-type="genus">Selaginella</tp:taxon-name-part> <tp:taxon-name-part taxon-name-part-type="species">vestiens</tp:taxon-name-part></tp:taxon-name></italic>, which see for discussion). <italic><tp:taxon-name><tp:taxon-name-part taxon-name-part-type="genus">Selaginella</tp:taxon-name-part> <tp:taxon-name-part taxon-name-part-type="species">sematophylla</tp:taxon-name-part></tp:taxon-name></italic> differs from <italic><tp:taxon-name><tp:taxon-name-part taxon-name-part-type="genus">Selaginella</tp:taxon-name-part> <tp:taxon-name-part taxon-name-part-type="species">vestiens</tp:taxon-name-part></tp:taxon-name></italic> by cell types on leaf surfaces, median leaf apex shape, and habit, as discussed in the diagnosis.</p><fig id="F14" position="float" orientation="portrait"><label>Figure 14.</label><caption><p><italic><tp:taxon-name><tp:taxon-name-part taxon-name-part-type="genus">Selaginella</tp:taxon-name-part> <tp:taxon-name-part taxon-name-part-type="species">sematophylla</tp:taxon-name-part></tp:taxon-name></italic> Valdespino, G. Heringer &amp; Salino. <bold>A</bold> Section of upper surface of stem <bold>B</bold> Upper surface of median leaf <bold>C</bold> Section of lower surface of stem <bold>D</bold> Lower surface of lateral leaf <bold>A–D</bold> taken from paratype, <italic>Brade et al. [Beta 109]</italic> (R).</p></caption><graphic xmlns:xlink="http://www.w3.org/1999/xlink" xlink:href="phytokeys-050-061-g014.jpg" position="float" orientation="portrait" xlink:type="simple" id="oo_45226.jpg"/></fig><fig id="F15" position="float" orientation="portrait"><label>Figure 15.</label><caption><p><italic><tp:taxon-name><tp:taxon-name-part taxon-name-part-type="genus">Selaginella</tp:taxon-name-part> <tp:taxon-name-part taxon-name-part-type="species">sematophylla</tp:taxon-name-part></tp:taxon-name></italic> Valdespino, G. Heringer &amp; Salino. <bold>A</bold> Megaspore proximal face <bold>B</bold> Close-up of megaspore proximal face surface <bold>C</bold> Megaspore distal face <bold>D</bold> Close-up of megaspore distal face surface <bold>E</bold> Microspore proximal face <bold>F</bold> Close-up of microspore proximal face surface <bold>G</bold> Microspore distal face <bold>H</bold> Close-up of microspore distal face surface <bold>A–H</bold> taken from holotype, <italic>Brade &amp; Barbosa 17953</italic> (MO).</p></caption><graphic xmlns:xlink="http://www.w3.org/1999/xlink" xlink:href="phytokeys-050-061-g015.jpg" position="float" orientation="portrait" xlink:type="simple" id="oo_45227.jpg"/></fig></tp:treatment-sec><ref-list><ref id="B10"><mixed-citation xmlns:xlink="http://www.w3.org/1999/xlink" xlink:type="simple"><institution xlink:type="simple">IUCN</institution> (<year>2012</year>) <source>IUCN Red List Categories and Criteria, Version 3.1. Second edition. Prepared by the IUCN Species Survival Commission</source>. <publisher-name>IUCN</publisher-name>, <publisher-loc>Gland, Switzerland and Cambridge, United Kingdom</publisher-loc>.</mixed-citation></ref></ref-list></tp:taxon-treatment>
