# Supplementary material for: Seven new species of Selaginella subg. Stachygynandrum (Selaginellaceae) from Brazil and new synonyms for the genus
Source: PhytoKeys. 2015 Jun 16;(50):61–99. doi: 10.3897/phytokeys.50.4873 (PMC4489085; doi:10.3897/phytokeys.50.4873)
Supplement: XML Treatment for Selaginella vestiens [file phytokeys.50.4873-treatment9.xml]

<!DOCTYPE tp:taxon-treatment
  PUBLIC "-//TaxonX//DTD Taxonomic Treatment Publishing DTD v0 20100105//EN" "tax-treatment-NSO.dtd">
<tp:taxon-treatment xmlns:tp="http://www.plazi.org/taxpub"><tp:treatment-meta><kwd-group><label>Taxon classification</label><kwd><named-content content-type="kingdom">Plantae</named-content></kwd><kwd><named-content content-type="order">Selaginellales</named-content></kwd><kwd><named-content content-type="family">Selaginellaceae</named-content></kwd></kwd-group><mixed-citation publication-type="journal"><person-group><name><surname>Valdespino</surname><given-names>Iván A.</given-names></name><name><surname>Heringer</surname><given-names>Gustavo</given-names></name><name><surname>Salino</surname><given-names>Alexandre</given-names></name><name><surname>Góes-Neto</surname><given-names>Luiz A. de Araújo</given-names></name><name><surname>Ceballos</surname><given-names>Jorge</given-names></name></person-group><article-title>Seven new species of <tp:taxon-name><tp:taxon-name-part taxon-name-part-type="genus">Selaginella</tp:taxon-name-part> <tp:taxon-name-part taxon-name-part-type="infraspecific-rank">subg.</tp:taxon-name-part> <tp:taxon-name-part taxon-name-part-type="subgenus">Stachygynandrum</tp:taxon-name-part></tp:taxon-name> (<tp:taxon-name><tp:taxon-name-part taxon-name-part-type="family">Selaginellaceae</tp:taxon-name-part></tp:taxon-name>) from Brazil and new synonyms for the genus</article-title><source>PhytoKeys</source><day>16</day><month>6</month><year>2015</year><volume>2015</volume><issue>50</issue><fpage>61</fpage><lpage>99</lpage><pub-id pub-id-type="doi">10.3897/phytokeys.50.4873</pub-id></mixed-citation></tp:treatment-meta><tp:nomenclature><tp:taxon-name>
                        <tp:taxon-name-part taxon-name-part-type="genus">Selaginella</tp:taxon-name-part>
                        <tp:taxon-name-part taxon-name-part-type="species">vestiens</tp:taxon-name-part>
                    </tp:taxon-name><tp:taxon-authority>Baker, 1883</tp:taxon-authority><tp:nomenclature-citation-list><tp:nomenclature-citation><tp:taxon-name><tp:taxon-name-part taxon-name-part-type="genus">Selaginella</tp:taxon-name-part> <tp:taxon-name-part taxon-name-part-type="species">vestiens</tp:taxon-name-part></tp:taxon-name><comment> Baker, J. Bot. 21: 97. 1883. - <italic><tp:taxon-name><tp:taxon-name-part taxon-name-part-type="genus">Selaginella</tp:taxon-name-part> <tp:taxon-name-part taxon-name-part-type="species">cladostachya</tp:taxon-name-part></tp:taxon-name></italic> Baker, J. Bot. 21: 97. 1883.  - Type. Brazil. Goiás: Morro de Canto Gallo, <italic>Burchell [7006]</italic> (holotype: K!; isotype: B p.p.!).</comment></tp:nomenclature-citation><tp:nomenclature-citation><tp:taxon-name><tp:taxon-name-part taxon-name-part-type="genus">Selaginella</tp:taxon-name-part> <tp:taxon-name-part taxon-name-part-type="species">erythrospora</tp:taxon-name-part></tp:taxon-name><comment> A. Silveira, Bol. Commiss. Geogr. Geol. Est. Minas Geraes 5: 126. 1898.  - Type: Brasil, Minas Geraes [Gerais], in rupibus, locis arenosis in Serra do Linheiro prope urbem S. João d’ El Rei, Apr 1897, <italic>A. Silveira s.n.</italic>, <italic>No. 2383 in herb. Com. Geog. et Geolog. Civitatis Minas Geraes</italic> (holotype: R! [<italic>as Hebarium Silveira No. 156]</italic>; isotypes: B!, BM! [<italic>as Hebarium Silveira No. 156]</italic>).</comment></tp:nomenclature-citation><tp:nomenclature-citation><tp:taxon-name><tp:taxon-name-part taxon-name-part-type="genus">Selaginella</tp:taxon-name-part> <tp:taxon-name-part taxon-name-part-type="species">fragillima</tp:taxon-name-part></tp:taxon-name><comment> A. Silveira, Bol. Commiss. Geogr. Geol. Est. Minas Geraes 5: 127. 1898.  - Type: Brasil, Minas Geraes [Gerais], in umbrosis sub rupibus in Serra de S. José d’ El Rei prope Aguas Santas, Mar 1898, <italic>A. Silveira s.n., No. 2622 in herb. Com. Geog. et Geolog. Civitatis Minas Geraes</italic> (holotype: R! [as <italic>Hebarium Silveira No. 149]</italic>; isotypes: B!, P-image!). <bold>Syn. nov.</bold></comment></tp:nomenclature-citation></tp:nomenclature-citation-list></tp:nomenclature><tp:treatment-sec sec-type="Selected specimens examined"><title>Selected specimens examined.</title><p><bold>BRAZIL</bold>. <bold>Goiás</bold>: same as type coll. <bold>Minas Gerais</bold>, Belo Horizonte, 9 Jul 1932, <!--PageBreak--><italic>Brade 11881</italic> (R); Biribyri, Mar 1892, <italic>Schwacke 8028</italic> (RB); Campos de S. Sebastião, Ouro Preto, Jun 1907, <italic>Damazio 1882</italic> (B-2 sheets, P-image, RB); Catas Altas, RPPN do Caraçá, <named-content xmlns:xlink="http://www.w3.org/1999/xlink" content-type="dwc:verbatimCoordinates" xlink:type="simple">20°05'28"S, 43°29'00"W</named-content>, 1500 m, 1 Jun 2008, <italic>Hirai et al. 563</italic> (NY, PMA, UC); Christias, near Corriga dois Puntes, Diamantiha [Diamantina], <italic>Mexia 5832</italic> (BM, CAS, GH, MICH, MO, S, U); Matta, Jun 1934, <italic>Brade 13962</italic> (RB); km 138, Estrada Pilar, Serra do Cipó, 15 Apr 1935, <italic>Barreto 581 &amp; Brade 144404</italic> (RB); Santa do Riacho, Serra do Cipó, km 125 da Rodovia Belo Horizonte-Conceicão do Mato Dentro, 1320–1370 m, 29 Jun 1991, <italic>Pirani et al. CFSC12385</italic> (NY); Serra do Cipó, Jun 1908, <italic>Damaizo s. n.</italic> (RB); Serra de Ouro Preto, <italic>Ule s. n.</italic> (B); Serra do Rio Grande, 1260 m, Diamantiha [Diamantina], <italic>Mexia 5799a</italic> (CAS, GH, MO, NY, UC); Serra do Espinhaço, ca. 18 km E. of Diamantina, Diamantina, 1050 m, 20 Mar 1970, <italic>Irwin et al. 27953</italic> (NY), slopes of Serra da Piedade, ca. 35 km E of Belo Horizonte, near BR-31, 1800 m, 18 Jan 1971, <italic>Irwin et al. 28699</italic> (NY); Without specific locality, <italic>Schwacke s. n.</italic> (B).</p></tp:treatment-sec><tp:treatment-sec sec-type="Discussion"><title>Discussion.</title><p><italic><tp:taxon-name><tp:taxon-name-part taxon-name-part-type="genus">Selaginella</tp:taxon-name-part> <tp:taxon-name-part taxon-name-part-type="species">vestiens</tp:taxon-name-part></tp:taxon-name></italic> belongs to subg. <italic><tp:taxon-name><tp:taxon-name-part taxon-name-part-type="subgenus">Stachygynandrum</tp:taxon-name-part></tp:taxon-name></italic> and is characterized by its erect habit, stoloniferous stems, leaves seemingly monomorphic below first branch, and median leaves acuminate to aristate, ciliate, and broadly hyaline. <italic><tp:taxon-name><tp:taxon-name-part taxon-name-part-type="genus">Selaginella</tp:taxon-name-part> <tp:taxon-name-part taxon-name-part-type="species">fragillima</tp:taxon-name-part></tp:taxon-name></italic> was a poorly known taxon that <xref ref-type="bibr" rid="B1">Alston et al. (1981)</xref> maintained as a distinct species. Our examination of type material of <italic><tp:taxon-name><tp:taxon-name-part taxon-name-part-type="genus">Selaginella</tp:taxon-name-part> <tp:taxon-name-part taxon-name-part-type="species">fragillima</tp:taxon-name-part></tp:taxon-name></italic> causes us to conclude that it is conspecific with <italic><tp:taxon-name><tp:taxon-name-part taxon-name-part-type="genus">Selaginella</tp:taxon-name-part> <tp:taxon-name-part taxon-name-part-type="species">vestiens</tp:taxon-name-part></tp:taxon-name></italic>, under which it is synonymized here. See comparison of <italic><tp:taxon-name><tp:taxon-name-part taxon-name-part-type="genus">Selaginella</tp:taxon-name-part> <tp:taxon-name-part taxon-name-part-type="species">vestiens</tp:taxon-name-part></tp:taxon-name></italic> with <italic><tp:taxon-name><tp:taxon-name-part taxon-name-part-type="genus">Selaginella</tp:taxon-name-part> <tp:taxon-name-part taxon-name-part-type="species">sematophylla</tp:taxon-name-part></tp:taxon-name></italic> under the latter.</p><p><xref ref-type="bibr" rid="B1">Alston et al. (1981)</xref> cited <italic>Ule 7298</italic> (B!, BM!) from Bahia and <italic>Glaziou 11723</italic> (BM!, P-image!, US!) from Rio de Janeiro as <italic><tp:taxon-name><tp:taxon-name-part taxon-name-part-type="genus">Selaginella</tp:taxon-name-part> <tp:taxon-name-part taxon-name-part-type="species">vestiens</tp:taxon-name-part></tp:taxon-name></italic>. <italic>Ule 7298</italic> is here assigned to <italic><tp:taxon-name><tp:taxon-name-part taxon-name-part-type="genus">Selaginella</tp:taxon-name-part> <tp:taxon-name-part taxon-name-part-type="species">blepharodella</tp:taxon-name-part></tp:taxon-name></italic>, while <italic>Glaziou 11723</italic> morphologically does not fit <italic><tp:taxon-name><tp:taxon-name-part taxon-name-part-type="genus">Selaginella</tp:taxon-name-part> <tp:taxon-name-part taxon-name-part-type="species">vestiens</tp:taxon-name-part></tp:taxon-name></italic>; therefore, we exclude Bahia and Rio de Janeiro from the range of the latter species. Specimens of <italic><tp:taxon-name><tp:taxon-name-part taxon-name-part-type="genus">Selaginella</tp:taxon-name-part> <tp:taxon-name-part taxon-name-part-type="species">vestiens</tp:taxon-name-part></tp:taxon-name></italic> here cited and those cited by <xref ref-type="bibr" rid="B6">Heringer (2011)</xref> are either from Goiás (i.e., type collection) or from Minas Gerais in Brazil.</p></tp:treatment-sec><ref-list><ref id="B1"><mixed-citation xmlns:xlink="http://www.w3.org/1999/xlink" xlink:type="simple"><person-group><name name-style="western"><surname>Alston</surname><given-names>AHG</given-names></name><name name-style="western"><surname>Jermy</surname><given-names>AC</given-names></name><name name-style="western"><surname>Rankin</surname><given-names>JM</given-names></name></person-group> (<year>1981</year>) <article-title>The genus <italic><tp:taxon-name><tp:taxon-name-part taxon-name-part-type="genus">Selaginella</tp:taxon-name-part></tp:taxon-name></italic> in tropical South America.</article-title> <source>Bulletin of the British Museum (Natural History) Botany</source> <volume>9</volume>(<issue>4</issue>): <fpage>233</fpage>–<lpage>330</lpage>.</mixed-citation></ref><ref id="B6"><mixed-citation xmlns:xlink="http://www.w3.org/1999/xlink" xlink:type="simple"><person-group><name name-style="western"><surname>Heringer</surname><given-names>G</given-names></name></person-group> (<year>2011</year>) <source><tp:taxon-name><tp:taxon-name-part taxon-name-part-type="family">Selaginellaceae</tp:taxon-name-part></tp:taxon-name> Willk. no estado de Minas Gerais, Brasil</source>. <comment>Masters Thesis</comment>. <publisher-name>Instituto de Ciências Biológicas da Universidade Federal de Minas Gerais</publisher-name>, <publisher-loc>Belo Horizonte</publisher-loc>, <fpage>1</fpage>–<lpage>98</lpage>.</mixed-citation></ref></ref-list></tp:taxon-treatment>
